# Supplementary material for: Hyperoxidation of mitochondrial peroxiredoxin limits H2O2‐induced cell death in yeast
Source: EMBO J. 2019 Aug 7;38(18):e101552. doi: 10.15252/embj.2019101552 (PMC6745495; doi:10.15252/embj.2019101552)
Supplement: Supplementary file 2 — Dateset EV1 [file EMBJ-38-e101552-s002.xlsx]

## Sheet: Legend
Dataset EV1: Legend.
Differential mRNA expression data of Δprx1+empty vector cells, compared to Δprx1 +Prx1-WT cells.

## Sheet: Dataset EV1
			Δprx1+empty vs Δprx1+Prx1-WT
Systematic Name	Gene	ID	Base mean	log2(FC)	StdErr	Wald-Stats	P-value	P-adj	Localization	Description
15S_rRNA		15S_rRNA	0	NA	NA	NA	NA	NA	.	.
21S_rRNA		21S_rRNA	0	NA	NA	NA	NA	NA	.	.
PWR1		PWR1	0	NA	NA	NA	NA	NA	.	.
Q0010		Q0010	0	NA	NA	NA	NA	NA	.	"Dubious open reading frame; unlikely to encode a protein, based on available experimental and comparative sequence data; partially overlaps the dubious ORF Q0017"
Q0017		Q0017	0	NA	NA	NA	NA	NA	.	"Dubious open reading frame; unlikely to encode a protein, based on available experimental and comparative sequence data; partially overlaps the dubious ORF Q0010"
Q0032		Q0032	0	NA	NA	NA	NA	NA	.	"Dubious open reading frame; unlikely to encode a functional protein, based on available experimental and comparative sequence data"
Q0045	COX1	COX1	0	NA	NA	NA	NA	NA	.	"Subunit I of cytochrome c oxidase (Complex IV); Complex IV is the terminal member of the mitochondrial inner membrane electron transport chain; one of three mitochondrially-encoded subunits"
Q0050	AI1	AI1	0	NA	NA	NA	NA	NA	.	"Reverse transcriptase required for splicing of the COX1 pre-mRNA; encoded by a mobile group II intron within the mitochondrial COX1 gene"
Q0055	AI2	AI2	0	NA	NA	NA	NA	NA	.	"Reverse transcriptase required for splicing of the COX1 pre-mRNA; encoded by a mobile group II intron within the mitochondrial COX1 gene"
Q0060	AI3	AI3	0	NA	NA	NA	NA	NA	.	"Endonuclease I-SceIII; encoded by a mobile group I intron within the mitochondrial COX1 gene"
Q0065	AI4	AI4	0	NA	NA	NA	NA	NA	.	"Endonuclease I-SceII; encoded by a mobile group I intron within the mitochondrial COX1 gene; intron is normally spliced by the BI4p maturase but AI4p can mutate to acquire the same maturase activity"
Q0070	AI5_ALPHA	AI5_ALPHA	0	NA	NA	NA	NA	NA	.	"Endonuclease I-SceIV; involved in intron mobility; encoded by a mobile group I intron within the mitochondrial COX1 gene"
Q0075	AI5_BETA	AI5_BETA	0	NA	NA	NA	NA	NA	.	"Protein of unknown function; encoded within an intron of the mitochondrial COX1 gene; translational initiation codon is predicted to be ATA rather than ATG"
Q0080	ATP8	ATP8	0	NA	NA	NA	NA	NA	.	"Subunit 8 of the F0 sector of mitochondrial F1F0 ATP synthase; encoded on the mitochondrial genome; ATP8 and ATP6 mRNAs are not translated in the absence of the F1 sector of ATPase"
Q0085	ATP6	ATP6	0	NA	NA	NA	NA	NA	.	"Subunit a of the F0 sector of mitochondrial F1F0 ATP synthase; mitochondrially encoded; translation is specifically activated by Atp22p; ATP6 and ATP8 mRNAs are not translated in the absence of the F1 sector of ATPase"
Q0092		Q0092	0	NA	NA	NA	NA	NA	.	"Dubious open reading frame; unlikely to encode a functional protein, based on available experimental and comparative sequence data"
Q0105	COB	COB	0	NA	NA	NA	NA	NA	.	"Cytochrome b; mitochondrially encoded subunit of the ubiquinol-cytochrome c reductase complex which includes Cobp, Rip1p, Cyt1p, Cor1p, Qcr2p, Qcr6p, Qcr7p, Qcr8p, Qcr9p, and Qcr10p"
Q0110	BI2	BI2	0	NA	NA	NA	NA	NA	.	"Mitochondrial mRNA maturase with a role in splicing; encoded by both exon and intron sequences of partially processed COB mRNA"
Q0115	BI3	BI3	0	NA	NA	NA	NA	NA	.	"Mitochondrial mRNA maturase; forms a complex with Mrs1p to mediate splicing of the bI3 intron of the COB gene; encoded by both exon and intron sequences of partially processed COB mRNA"
Q0120	BI4	BI4	0	NA	NA	NA	NA	NA	.	"Mitochondrial mRNA maturase; forms a complex with Nam2p to mediate splicing of the bI4 intron of the COB gene; encoded by both exon and intron sequences of partially processed COB mRNA"
Q0130	OLI1	OLI1	0	NA	NA	NA	NA	NA	.	"F0-ATP synthase subunit c (ATPase-associated proteolipid); encoded on the mitochondrial genome; mutation confers oligomycin resistance; expression is specifically dependent on the nuclear genes AEP1 and AEP2"
Q0140	VAR1	VAR1	0	NA	NA	NA	NA	NA	.	"Mitochondrial ribosomal protein of the small subunit; mitochondrially-encoded; polymorphic in different strains due to variation in number of AAT (asparagine) codons; translated near the mitochondrial inner membrane; may have a role in loss of mitochondr
Q0142		Q0142	0	NA	NA	NA	NA	NA	.	"Dubious open reading frame; unlikely to encode a functional protein, based on available experimental and comparative sequence data; partially overlaps dubious open reading frame Q0143"
Q0143		Q0143	0	NA	NA	NA	NA	NA	.	"Dubious open reading frame; unlikely to encode a functional protein, based on available experimental and comparative sequence data"
Q0144		Q0144	0	NA	NA	NA	NA	NA	.	"Dubious open reading frame; unlikely to encode a functional protein, based on available experimental and comparative sequence data"
Q0160	SCEI	SCEI	0	NA	NA	NA	NA	NA	.	"I-SceI DNA endonuclease; encoded by the mitochondrial group I intron of the 21S_rRNA gene; mediates gene conversion that propagates the intron into intron-less copies of the 21S_rRNA gene"
Q0182		Q0182	0	NA	NA	NA	NA	NA	.	"Dubious open reading frame; unlikely to encode a functional protein, based on available experimental and comparative sequence data"
Q0250	COX2	COX2	0	NA	NA	NA	NA	NA	.	"Subunit II of cytochrome c oxidase (Complex IV); Complex IV is the terminal member of the mitochondrial inner membrane electron transport chain; one of three mitochondrially-encoded subunits"
Q0255		Q0255	0	NA	NA	NA	NA	NA	.	Maturase-like protein
Q0275	COX3	COX3	0	NA	NA	NA	NA	NA	.	"Subunit III of cytochrome c oxidase (Complex IV); Complex IV is the terminal member of the mitochondrial inner membrane electron transport chain; one of three mitochondrially-encoded subunits"
Q0297		Q0297	0	NA	NA	NA	NA	NA	.	"Dubious open reading frame; unlikely to encode a functional protein, based on available experimental and comparative sequence data; partially overlaps the verified gene RPM1"
RDN18-1		RDN18-1	0	NA	NA	NA	NA	NA	.	.
RDN18-2		RDN18-2	0	NA	NA	NA	NA	NA	.	.
RDN25-1		RDN25-1	0	NA	NA	NA	NA	NA	.	.
RDN25-2		RDN25-2	0	NA	NA	NA	NA	NA	.	.
RDN37-1		RDN37-1	0	NA	NA	NA	NA	NA	.	.
RDN37-2		RDN37-2	0	NA	NA	NA	NA	NA	.	.
RDN5-3		RDN5-3	0	NA	NA	NA	NA	NA	.	.
RDN5-4		RDN5-4	0	NA	NA	NA	NA	NA	.	.
RDN5-5		RDN5-5	0	NA	NA	NA	NA	NA	.	.
RDN58-1		RDN58-1	0	NA	NA	NA	NA	NA	.	.
RDN58-2		RDN58-2	0	NA	NA	NA	NA	NA	.	.
RPM1		RPM1	0	NA	NA	NA	NA	NA	.	.
snR7-S		snR7-S	0	NA	NA	NA	NA	NA	.	.
tA(AGC)M1		tA(AGC)M1	0	NA	NA	NA	NA	NA	.	.
tA(UGC)Q		tA(UGC)Q	0	NA	NA	NA	NA	NA	.	.
tC(GCA)Q		tC(GCA)Q	0	NA	NA	NA	NA	NA	.	.
tD(GUC)L1		tD(GUC)L1	0	NA	NA	NA	NA	NA	.	.
tD(GUC)Q		tD(GUC)Q	0	NA	NA	NA	NA	NA	.	.
tE(CUC)D		tE(CUC)D	0	NA	NA	NA	NA	NA	.	.
tE(UUC)Q		tE(UUC)Q	0	NA	NA	NA	NA	NA	.	.
tF(GAA)Q		tF(GAA)Q	0	NA	NA	NA	NA	NA	.	.
tG(GCC)C		tG(GCC)C	0	NA	NA	NA	NA	NA	.	.
tG(UCC)N		tG(UCC)N	0	NA	NA	NA	NA	NA	.	.
tG(UCC)Q		tG(UCC)Q	0	NA	NA	NA	NA	NA	.	.
tH(GUG)Q		tH(GUG)Q	0	NA	NA	NA	NA	NA	.	.
tI(AAU)B		tI(AAU)B	0	NA	NA	NA	NA	NA	.	.
tI(AAU)N2		tI(AAU)N2	0	NA	NA	NA	NA	NA	.	.
tI(GAU)Q		tI(GAU)Q	0	NA	NA	NA	NA	NA	.	.
tK(CUU)C		tK(CUU)C	0	NA	NA	NA	NA	NA	.	.
tK(CUU)D2		tK(CUU)D2	0	NA	NA	NA	NA	NA	.	.
tK(CUU)J		tK(CUU)J	0	NA	NA	NA	NA	NA	.	.
tK(UUU)Q		tK(UUU)Q	0	NA	NA	NA	NA	NA	.	.
tL(CAA)C		tL(CAA)C	0	NA	NA	NA	NA	NA	.	.
tL(CAA)D		tL(CAA)D	0	NA	NA	NA	NA	NA	.	.
tL(UAA)Q		tL(UAA)Q	0	NA	NA	NA	NA	NA	.	.
tM(CAU)C		tM(CAU)C	0	NA	NA	NA	NA	NA	.	.
tM(CAU)J2		tM(CAU)J2	0	NA	NA	NA	NA	NA	.	.
tM(CAU)Q1		tM(CAU)Q1	0	NA	NA	NA	NA	NA	.	.
tM(CAU)Q2		tM(CAU)Q2	0	NA	NA	NA	NA	NA	.	.
tN(GUU)Q		tN(GUU)Q	0	NA	NA	NA	NA	NA	.	.
tP(UGG)O1		tP(UGG)O1	0	NA	NA	NA	NA	NA	.	.
tP(UGG)O2		tP(UGG)O2	0	NA	NA	NA	NA	NA	.	.
tP(UGG)Q		tP(UGG)Q	0	NA	NA	NA	NA	NA	.	.
tQ(UUG)Q		tQ(UUG)Q	0	NA	NA	NA	NA	NA	.	.
tR(ACG)Q2		tR(ACG)Q2	0	NA	NA	NA	NA	NA	.	.
tR(UCU)D		tR(UCU)D	0	NA	NA	NA	NA	NA	.	.
tR(UCU)G2		tR(UCU)G2	0	NA	NA	NA	NA	NA	.	.
tR(UCU)J1		tR(UCU)J1	0	NA	NA	NA	NA	NA	.	.
tR(UCU)Q1		tR(UCU)Q1	0	NA	NA	NA	NA	NA	.	.
tS(GCU)Q1		tS(GCU)Q1	0	NA	NA	NA	NA	NA	.	.
tS(UGA)Q2		tS(UGA)Q2	0	NA	NA	NA	NA	NA	.	.
tT(UGU)H		tT(UGU)H	0	NA	NA	NA	NA	NA	.	.
tT(UGU)P		tT(UGU)P	0	NA	NA	NA	NA	NA	.	.
tT(UGU)Q1		tT(UGU)Q1	0	NA	NA	NA	NA	NA	.	.
tT(XXX)Q2		tT(XXX)Q2	0	NA	NA	NA	NA	NA	.	.
tV(UAC)Q		tV(UAC)Q	0	NA	NA	NA	NA	NA	.	.
tW(UCA)Q		tW(UCA)Q	0	NA	NA	NA	NA	NA	.	.
tY(GUA)Q		tY(GUA)Q	0	NA	NA	NA	NA	NA	.	.
YAL004W		YAL004W	0	NA	NA	NA	NA	NA	.	"Dubious open reading frame; unlikely to encode a functional protein, based on available experimental and comparative sequence data; completely overlaps verified gene SSA1/YAL005C"
YAL059C-A		YAL059C-A	0	NA	NA	NA	NA	NA	.	"Dubious open reading frame; unlikely to encode a functional protein, based on available experimental and comparative sequence data; partially overlaps verified gene ECM1/YAL059W"
YAL068W-A		YAL068W-A	0	NA	NA	NA	NA	NA	.	"Dubious open reading frame; unlikely to encode a functional protein, based on available experimental and comparative sequence data; identified by gene-trapping, microarray-based expression analysis, and genome-wide homology searching"
YAL069W		YAL069W	0	NA	NA	NA	NA	NA	.	"Dubious open reading frame; unlikely to encode a functional protein, based on available experimental and comparative sequence data"
YAR060C		YAR060C	0	NA	NA	NA	NA	NA	.	"Dubious open reading frame; unlikely to encode a functional protein, based on available experimental and comparative sequence data; YAR060C has a paralog, YHR212C, that arose from a segmental duplication"
YAR061W		YAR061W	0	NA	NA	NA	NA	NA	.	"Pseudogenic fragment with similarity to flocculins; YAR061W has a paralog, YHR212W-A, that arose from a segmental duplication"
YAR069C		YAR069C	0	NA	NA	NA	NA	NA	.	"Dubious open reading frame; unlikely to encode a protein, based on available experimental and comparative sequence data; YAR069C has a paralog, YHR214C-D, that arose from a segmental duplication"
YBL005W-A		YBL005W-A	0	NA	NA	NA	NA	NA	.	"Retrotransposon TYA Gag gene co-transcribed with TYB Pol; translated as TYA or TYA-TYB polyprotein; Gag is a nucleocapsid protein that is the structural constituent of virus-like particles (VLPs); similar to retroviral Gag"
YBL006W-A		YBL006W-A	0	NA	NA	NA	NA	NA	.	"Dubious open reading frame; unlikely to encode a functional protein, based on available experimental and comparative sequence data; completely overlaps the verified gene LDB7/YBL006C"
YBL039C-A		YBL039C-A	0	NA	NA	NA	NA	NA	.	"Dubious open reading frame; unlikely to encode a functional protein, based on available experimental and comparative sequence data; completely overlaps the verified ORF URA7; identified by expression profiling and mass spectrometry"
YBL068W-A		YBL068W-A	0	NA	NA	NA	NA	NA	.	"Dubious open reading frame; unlikely to encode a functional protein, based on available experimental and comparative sequence data; identified by fungal homology and RT-PCR"
YBL100W-A		YBL100W-A	0	NA	NA	NA	NA	NA	.	"Retrotransposon TYA Gag gene co-transcribed with TYB Pol; translated as TYA or TYA-TYB polyprotein; Gag is a nucleocapsid protein that is the structural constituent of virus-like particles (VLPs); similar to retroviral Gag"
YBL113W-A		YBL113W-A	0	NA	NA	NA	NA	NA	.	"Dubious open reading frame; unlikely to encode a functional protein, based on available experimental and comparative sequence data; identified by gene-trapping, microarray-based expression analysis, and genome-wide homology searching"
YBR012W-A		YBR012W-A	0	NA	NA	NA	NA	NA	.	"Retrotransposon TYA Gag gene co-transcribed with TYB Pol; translated as TYA or TYA-TYB polyprotein; Gag is a nucleocapsid protein that is the structural constituent of virus-like particles (VLPs); similar to retroviral Gag"
YBR056C-B		YBR056C-B	0	NA	NA	NA	NA	NA	.	"Dubious open reading frame; unlikely to encode a functional protein, based on available experimental and comparative sequence data; almost completely overlaps the dubious ORF YBR056W-A"
YBR099C		YBR099C	0	NA	NA	NA	NA	NA	.	"Dubious open reading frame; unlikely to encode a functional protein, based on available experimental and comparative sequence data; completely overlaps the verified gene MMS4"
YBR115C	LYS2	LYS2	0	NA	NA	NA	NA	NA	cytoplasm	"Alpha aminoadipate reductase; catalyzes the reduction of alpha-aminoadipate to alpha-aminoadipate 6-semialdehyde, which is the fifth step in biosynthesis of lysine; activation requires posttranslational phosphopantetheinylation by Lys5p"
YBR121C-A		YBR121C-A	0	NA	NA	NA	NA	NA	.	"Dubious open reading frame; unlikely to encode a functional protein, based on available experimental and comparative sequence data; completely contained within the verified gene GRS1; identified by expression profiling and mass spectrometry"
YBR131C-A		YBR131C-A	0	NA	NA	NA	NA	NA	.	"Dubious open reading frame; unlikely to encode a functional protein, based on available experimental and comparative sequence data; partially overlaps the verified ORF YBR131W; identified by gene-trapping, microarray analysis, and genome-wide homology se
YBR141W-A		YBR141W-A	0	NA	NA	NA	NA	NA	.	"Dubious open reading frame; unlikely to encode a functional protein, based on available experimental and comparative sequence data; overlaps the uncharacterized ORF YBR141C; identified by gene-trapping, microarray analysis, and genome-wide homology searc
YBR223W-A		YBR223W-A	0	NA	NA	NA	NA	NA	.	"Dubious open reading frame; unlikely to encode a functional protein, based on available experimental and comparative sequence data; completely overlaps YBR223C; identified by gene-trapping, microarray-based expression analysis, and genome-wide homology s
YBR266C	SLM6	SLM6	0	NA	NA	NA	NA	NA	.	"Protein with a potential role in actin cytoskeleton organization; gene exhibits synthetic genetic interaction with MSS4 encoding phosphatidylinositol 4-phosphate kinase"
YCL018W	LEU2	LEU2	0	NA	NA	NA	NA	NA	.	"Beta-isopropylmalate dehydrogenase (IMDH); catalyzes the third step in the leucine biosynthesis pathway; can additionally catalyze the conversion of &#946;-ethylmalate into &#945;-ketovalerate"
YCL020W		YCL020W	0	NA	NA	NA	NA	NA	.	"Retrotransposon TYA Gag gene co-transcribed with TYB Pol; translated as TYA or TYA-TYB polyprotein; Gag is a nucleocapsid protein that is the structural constituent of virus-like particles (VLPs); similar to retroviral Gag"
YCL022C		YCL022C	0	NA	NA	NA	NA	NA	.	"Dubious open reading frame; unlikely to encode a functional protein, based on available experimental and comparative sequence data; completely overlaps verified gene KCC4/YCL024W"
YCL058W-A	ADF1	ADF1	0	NA	NA	NA	NA	NA	.	"Transcriptional repressor encoded by the FYV5 antisense strand; negatively regulates transcription of FYV5 by binding to the promoter on the sense strand"
YCL065W		YCL065W	0	NA	NA	NA	NA	NA	.	"Dubious open reading frame; unlikely to encode a functional protein, based on available experimental and comparative sequence data; overlaps HMLALPHA1"
YCR038W-A		YCR038W-A	0	NA	NA	NA	NA	NA	.	"Dubious open reading frame; unlikely to encode a functional protein, based on available experimental and comparative sequence data; completely overlaps the verified gene BUD5/YCR038C; identified by homology with hemiascomycetous yeast species"
YCR041W		YCR041W	0	NA	NA	NA	NA	NA	.	"Dubious open reading frame; unlikely to encode a functional protein, based on available experimental and comparative sequence data"
YCR045W-A		YCR045W-A	0	NA	NA	NA	NA	NA	.	"Dubious open reading frame; unlikely to encode a functional protein, based on available experimental and comparative sequence data; completely overlaps with YCR045C; identified by gene-trapping, microarray expression analysis, and genome-wide homology se
YCR047W-A		YCR047W-A	0	NA	NA	NA	NA	NA	.	"Dubious open reading frame; unlikely to encode a functional protein, based on available experimental and comparative sequence data; completely overlaps with YCR047C; identified by gene-trapping, microarray expression analysis, and genome-wide homology se
YCR081C-A		YCR081C-A	0	NA	NA	NA	NA	NA	.	"Dubious open reading frame; unlikely to encode a functional protein, based on available experimental and comparative sequence data; completely overlaps with SRB8/YCR081W; identified by gene-trapping, microarray expression analysis, and genome-wide homolo
YCR087C-A		YCR087C-A	0	NA	NA	NA	NA	NA	nucleolus	"Putative protein of unknown function; green fluorescent protein (GFP)-fusion protein localizes to the nucleolus; YCR087C-A is not an essential gene"
YCR097W-A		YCR097W-A	0	NA	NA	NA	NA	NA	.	"Dubious open reading frame; unlikely to encode a functional protein, based on available experimental and comparative sequence data; identified by homology to a hemiascomycetous yeast protein"
YCR108C		YCR108C	0	NA	NA	NA	NA	NA	.	"Putative protein of unknown function; identified by fungal homology and RT-PCR"
YDL025W-A		YDL025W-A	0	NA	NA	NA	NA	NA	.	"Dubious open reading frame; unlikely to encode a functional protein, based on available experimental and comparative sequence data; completely overlaps the ORF YDL025C; identified by gene-trapping, microarray expression analysis, and genome-wide homology
YDL086C-A		YDL086C-A	0	NA	NA	NA	NA	NA	.	"Dubious open reading frame; unlikely to encode a functional protein, based on available experimental and comparative sequence data; overlaps uncharacterized ORF YDL086W; identified by gene-trapping, microarray expression analysis, and genome-wide homolog
YDL114W-A		YDL114W-A	0	NA	NA	NA	NA	NA	.	"Dubious open reading frame; unlikely to encode a functional protein, based on available experimental and comparative sequence data; identified based on homology to hemiascomycetous yeasts"
YDL159C-B		YDL159C-B	0	NA	NA	NA	NA	NA	.	"Putative protein of unknown function; identified by gene-trapping, microarray-based expression analysis, and genome-wide homology searching"
YDL163W		YDL163W	0	NA	NA	NA	NA	NA	.	"Dubious open reading frame; unlikely to encode a functional protein, based on available experimental and comparative sequence data; partially overlaps the verified gene CDC9/YDL164C encoding DNA ligase"
YDL172C		YDL172C	0	NA	NA	NA	NA	NA	.	"Dubious open reading frame; unlikely to encode a functional protein, based on available experimental and comparative sequence data"
YDR015C		YDR015C	0	NA	NA	NA	NA	NA	.	"Dubious open reading frame; unlikely to encode a functional protein, based on available experimental and comparative sequence data; overlaps the verified gene HED1/YDR014W-A"
YDR034C-C		YDR034C-C	0	NA	NA	NA	NA	NA	.	"Retrotransposon TYA Gag gene co-transcribed with TYB Pol; translated as TYA or TYA-TYB polyprotein; Gag is a nucleocapsid protein that is the structural constituent of virus-like particles (VLPs); similar to retroviral Gag"
YDR094W		YDR094W	0	NA	NA	NA	NA	NA	.	"Dubious open reading frame; unlikely to encode a functional protein, based on available experimental and comparative sequence data; partially overlaps verified ORF DNF2/YDR093W"
YDR098C-A		YDR098C-A	0	NA	NA	NA	NA	NA	.	"Retrotransposon TYA Gag gene co-transcribed with TYB Pol; translated as TYA or TYA-TYB polyprotein; Gag is a nucleocapsid protein that is the structural constituent of virus-like particles (VLPs); similar to retroviral Gag"
YDR210C-C		YDR210C-C	0	NA	NA	NA	NA	NA	.	"Retrotransposon TYA Gag gene co-transcribed with TYB Pol; translated as TYA or TYA-TYB polyprotein; Gag is a nucleocapsid protein that is the structural constituent of virus-like particles (VLPs); similar to retroviral Gag"
YDR210W		YDR210W	0	NA	NA	NA	NA	NA	cell periphery	"Predicted tail-anchored plasma membrane protein; contains a conserved CYSTM module; related proteins in other organisms may be involved in response to stress; green fluorescent protein (GFP)-fusion protein localizes to the cell periphery"
YDR210W-A		YDR210W-A	0	NA	NA	NA	NA	NA	.	"Retrotransposon TYA Gag gene co-transcribed with TYB Pol; translated as TYA or TYA-TYB polyprotein; Gag is a nucleocapsid protein that is the structural constituent of virus-like particles (VLPs); similar to retroviral Gag"
YDR261C-C		YDR261C-C	0	NA	NA	NA	NA	NA	.	"Retrotransposon TYA Gag gene co-transcribed with TYB Pol; in YDRCTY1-3 TYB is mutant and probably non-functional"
YDR261W-A		YDR261W-A	0	NA	NA	NA	NA	NA	.	"Retrotransposon TYA Gag gene co-transcribed with TYB Pol; translated as TYA or TYA-TYB polyprotein; Gag is a nucleocapsid protein that is the structural constituent of virus-like particles (VLPs); similar to retroviral Gag"
YDR316W-A		YDR316W-A	0	NA	NA	NA	NA	NA	.	"Retrotransposon TYA Gag gene co-transcribed with TYB Pol; translated as TYA or TYA-TYB polyprotein; Gag is a nucleocapsid protein that is the structural constituent of virus-like particles (VLPs); similar to retroviral Gag"
YDR354C-A		YDR354C-A	0	NA	NA	NA	NA	NA	.	"Dubious open reading frame; unlikely to encode a functional protein, based on available experimental and comparative sequence data; completely overlaps TRP4; identified by gene-trapping, microarray-based expression analysis, and genome-wide homology sear
YDR365W-A		YDR365W-A	0	NA	NA	NA	NA	NA	.	"Retrotransposon TYA Gag gene co-transcribed with TYB Pol; translated as TYA or TYA-TYB polyprotein; Gag is a nucleocapsid protein that is the structural constituent of virus-like particles (VLPs); similar to retroviral Gag"
YDR371C-A		YDR371C-A	0	NA	NA	NA	NA	NA	.	"Dubious open reading frame; unlikely to encode a functional protein, based on available experimental and comparative sequence data; completely overlaps the uncharacterized gene CTS2/YDR371W; identified by expression profiling and mass spectrometry"
YDR464C-A		YDR464C-A	0	NA	NA	NA	NA	NA	.	"Dubious open reading frame unlikely to encode a functional protein; identified by gene-trapping, microarray-based expression analysis, and genome-wide homology searching"
YDR543C		YDR543C	0	NA	NA	NA	NA	NA	.	"Dubious open reading frame; unlikely to encode a functional protein, based on available experimental and comparative sequence data"
YDR545C-A		YDR545C-A	0	NA	NA	NA	NA	NA	.	"Dubious open reading frame; unlikely to encode a functional protein, based on available experimental and comparative sequence data; completely overlaps the verified ORF YRF1-1/YDR545W"
YEL008C-A		YEL008C-A	0	NA	NA	NA	NA	NA	.	"Protein of unknown function; identified by gene-trapping, microarray-based expression analysis, and genome-wide homology searching"
YEL018C-A		YEL018C-A	0	NA	NA	NA	NA	NA	.	"Dubious open reading frame; unlikely to encode a functional protein, based on available experimental and comparative sequence data; almost completely overlaps ORF EAF5/YEL018W"
YEL032C-A		YEL032C-A	0	NA	NA	NA	NA	NA	.	"Protein of unknown function; identified by gene-trapping, microarray-based expression analysis, and genome-wide homology searching"
YEL034W	HYP2	HYP2	0	NA	NA	NA	NA	NA	.	"Translation elongation factor eIF-5A; required for translation of proteins containing polyproline stretches, including Bni1p, and this leads to a requirement for mating projection formation; structural homolog of bacterial EF-P; undergoes an essential hy
YEL077W-A		YEL077W-A	0	NA	NA	NA	NA	NA	.	"Dubious open reading frame; unlikely to encode a functional protein, based on available experimental and comparative sequence data; identified by gene-trapping, microarray-based expression analysis, and genome-wide homology searching"
YER014C-A	BUD25	BUD25	0	NA	NA	NA	NA	NA	.	"Protein involved in bud-site selection; diploid mutants display a random budding pattern instead of the wild-type bipolar pattern"
YER023C-A		YER023C-A	0	NA	NA	NA	NA	NA	.	"Dubious open reading frame; unlikely to encode a functional protein, based on available experimental and comparative sequence data; completely overlaps verified gene PRO3; identified by gene-trapping, microarray expression analysis, and genome-wide homol
YER067W	RGI1	RGI1	0	NA	NA	NA	NA	NA	cytoplasm, nucleus	"Protein of unknown function; involved in energy metabolism under respiratory conditions; protein abundance is increased upon intracellular iron depletion or in response to DNA replication stress; RGI1 has a paralog, RGI2, that arose from the whole genome
YER088W-B		YER088W-B	0	NA	NA	NA	NA	NA	.	"Dubious open reading frame; unlikely to encode a functional protein, based on available experimental and comparative sequence data; partially overlaps the ORF PTC2/YER089C; identified by gene-trapping, expression analysis, and homology searching"
YER090C-A		YER090C-A	0	NA	NA	NA	NA	NA	.	"Dubious open reading frame; unlikely to encode a functional protein, based on available experimental and comparative sequence data"
YER137C-A		YER137C-A	0	NA	NA	NA	NA	NA	.	"Retrotransposon TYA Gag gene co-transcribed with TYB Pol; translated as TYA or TYA-TYB polyprotein; Gag is a nucleocapsid protein that is the structural constituent of virus-like particles (VLPs); similar to retroviral Gag"
YER152W-A		YER152W-A	0	NA	NA	NA	NA	NA	.	"Dubious open reading frame; unlikely to encode a functional protein, based on available experimental and comparative sequence data; overlaps ORF YER152C"
YER159C-A		YER159C-A	0	NA	NA	NA	NA	NA	.	"Retrotransposon TYA Gag gene co-transcribed with TYB Pol; translated as TYA or TYA-TYB polyprotein; Gag is a nucleocapsid protein that is the structural constituent of virus-like particles (VLPs); similar to retroviral Gag"
YER190C-A		YER190C-A	0	NA	NA	NA	NA	NA	.	"Dubious open reading frame; unlikely to encode a functional protein, based on available experimental and comparative sequence data; completely overlaps the verified ORF YRF1-2/YER190W; identified by gene-trapping, expression analysis, and homology"
YER190C-B		YER190C-B	0	NA	NA	NA	NA	NA	.	"Putative protein of unknown function; identified by gene-trapping, microarray-based expression analysis, and genome-wide homology searching"
YFL002W-B		YFL002W-B	0	NA	NA	NA	NA	NA	.	"Retrotransposon TYA Gag gene co-transcribed with TYB Pol; translated as TYA or TYA-TYB polyprotein; Gag is a nucleocapsid protein that is the structural constituent of virus-like particles (VLPs); similar to retroviral Gag"
YFR009W-A		YFR009W-A	0	NA	NA	NA	NA	NA	.	"Dubious open reading frame; unlikely to encode a functional protein, based on available experimental and comparative sequence data; completely overlaps the verified gene YFR009W; identified by expression profiling and mass spectrometry"
YGL014C-A		YGL014C-A	0	NA	NA	NA	NA	NA	.	"Dubious open reading frame; unlikely to encode a functional protein, based on available experimental and comparative sequence data; identified by expression profiling and mass spectrometry"
YGL041C		YGL041C	0	NA	NA	NA	NA	NA	.	"Dubious open reading frame; unlikely to encode a functional protein, based on available experimental and comparative sequence data"
YGL063C-A		YGL063C-A	0	NA	NA	NA	NA	NA	.	"Dubious open reading frame unlikely to encode a functional protein; identified by gene-trapping, microarray-based expression analysis, and genome-wide homology searching"
YGL123C-A		YGL123C-A	0	NA	NA	NA	NA	NA	.	"Dubious open reading frame; unlikely to encode a functional protein, based on available experimental and comparative sequence data; overlaps the verified gene RPS2/YGL123W"
YGR027W-A		YGR027W-A	0	NA	NA	NA	NA	NA	.	"Retrotransposon TYA Gag gene co-transcribed with TYB Pol; translated as TYA or TYA-TYB polyprotein; Gag is a nucleocapsid protein that is the structural constituent of virus-like particles (VLPs); similar to retroviral Gag"
YGR031C-A	NAG1	NAG1	0	NA	NA	NA	NA	NA	.	"Protein involved in yeast cell wall biogenesis; localizes to the cell periphery; production of Nag1p is dependent upon the presence of Slt2p and Rlm1p; gene is nested within and antisense to IMO32"
YGR038C-A		YGR038C-A	0	NA	NA	NA	NA	NA	.	"Retrotransposon TYA Gag gene co-transcribed with TYB Pol; translated as TYA or TYA-TYB polyprotein; Gag is a nucleocapsid protein that is the structural constituent of virus-like particles (VLPs); similar to retroviral Gag"
YGR068W-A		YGR068W-A	0	NA	NA	NA	NA	NA	.	"Dubious open reading frame; unlikely to encode a functional protein, based on available experimental and comparative sequence data; completely overlaps with the uncharacterized ORF YGR068C"
YGR109W-A		YGR109W-A	0	NA	NA	NA	NA	NA	.	"Retrotransposon TYA Gag gene co-transcribed with TYB Pol; translated as TYA or TYA-TYB polyprotein; Gag is a nucleocapsid protein that is the structural constituent of virus-like particles (VLPs); similar to retroviral Gag"
YGR115C		YGR115C	0	NA	NA	NA	NA	NA	.	"Dubious open reading frame; unlikely to encode a functional protein, based on available experimental and comparative sequence data; partially overlaps the verified and essential ORF SPT6/YGR115C"
YGR161C-C		YGR161C-C	0	NA	NA	NA	NA	NA	.	"Retrotransposon TYA Gag gene co-transcribed with TYB Pol; translated as TYA or TYA-TYB polyprotein; Gag is a nucleocapsid protein that is the structural constituent of virus-like particles (VLPs); similar to retroviral Gag"
YGR161W-A		YGR161W-A	0	NA	NA	NA	NA	NA	.	"Retrotransposon TYA Gag gene co-transcribed with TYB Pol; translated as TYA or TYA-TYB polyprotein; Gag is a nucleocapsid protein that is the structural constituent of virus-like particles (VLPs); similar to retroviral Gag"
YGR226C		YGR226C	0	NA	NA	NA	NA	NA	.	"Dubious open reading frame; unlikely to encode a functional protein, based on available experimental and comparative sequence data; not conserved in closely related Saccharomyces species; overlaps significantly with a verified ORF, AMA1/YGR225W"
YGR270C-A		YGR270C-A	0	NA	NA	NA	NA	NA	.	"Dubious open reading frame; unlikely to encode a functional protein, based on available experimental and comparative sequence data; completely overlaps the verified ORF YTA7/YGR270W"
YGR296C-A		YGR296C-A	0	NA	NA	NA	NA	NA	.	"Dubious open reading frame; unlikely to encode a functional protein, based on available experimental and comparative sequence data; completely overlaps TEL07R"
YGR296C-B		YGR296C-B	0	NA	NA	NA	NA	NA	.	"Dubious open reading frame; unlikely to encode a functional protein, based on available experimental and comparative sequence data; contained completely within TEL07R"
YHL009W-A		YHL009W-A	0	NA	NA	NA	NA	NA	.	"Retrotransposon TYA Gag gene co-transcribed with TYB Pol; translated as TYA or TYA-TYB polyprotein; Gag is a nucleocapsid protein that is the structural constituent of virus-like particles (VLPs); similar to retroviral Gag"
YHL050W-A		YHL050W-A	0	NA	NA	NA	NA	NA	.	"Dubious open reading frame; unlikely to encode a functional protein, based on available experimental and comparative sequence data; identified by gene-trapping, microarray-based expression analysis, and genome-wide homology searching"
YHR052W-A		YHR052W-A	0	NA	NA	NA	NA	NA	.	"Dubious open reading frame; unlikely to encode a functional protein, based on available experimental and comparative sequence data; partially overlaps CUP1-1"
YHR053C	CUP1-1	CUP1-1	0	NA	NA	NA	NA	NA	cytoplasm	"Metallothionein; binds copper and mediates resistance to high concentrations of copper and cadmium; locus is variably amplified in different strains, with two copies, CUP1-1 and CUP1-2, in the genomic sequence reference strain S288C; CUP1-1 has a paralog
YHR054W-A		YHR054W-A	0	NA	NA	NA	NA	NA	.	"Dubious open reading frame; unlikely to encode a functional protein, based on available experimental and comparative sequence data; partially overlaps CUP1-2"
YHR055C	CUP1-2	CUP1-2	0	NA	NA	NA	NA	NA	cytoplasm, nucleus	"Metallothionein; binds copper and mediates resistance to high concentrations of copper and cadmium; locus is variably amplified in different strains, with two copies, CUP1-1 and CUP1-2, in the genomic sequence reference strain S288C; CUP1-2 has a paralog
YHR056W-A		YHR056W-A	0	NA	NA	NA	NA	NA	.	"Dubious open reading frame; unlikely to encode a functional protein, based on available experimental and comparative sequence data; completely overlaps ORF RSC30/YHR056C"
YHR073C-B		YHR073C-B	0	NA	NA	NA	NA	NA	.	"Dubious open reading frame; unlikely to encode a functional protein, based on available experimental and comparative sequence data; partially overlaps verified ORF YHR073W; identified by expression profiling and mass spectrometry"
YHR073W-A		YHR073W-A	0	NA	NA	NA	NA	NA	.	"Dubious open reading frame; unlikely to encode a functional protein, based on available experimental and comparative sequence data; partially overlaps verified ORF YHR073W; identified by expression profiling and mass spectrometry"
YHR137C-A		YHR137C-A	0	NA	NA	NA	NA	NA	.	"Dubious open reading frame; unlikely to encode a functional protein, based on available experimental and comparative sequence data; completely overlaps verified gene ARO9/YHR137W; identified by gene-trapping, expression analysis, and genome-wide homology
YHR180C-B		YHR180C-B	0	NA	NA	NA	NA	NA	.	"Dubious open reading frame; unlikely to encode a functional protein, based on available experimental and comparative sequence data; completely overlaps the dubious ORF YHR180W-A"
YHR212C		YHR212C	0	NA	NA	NA	NA	NA	.	"Dubious open reading frame; unlikely to encode a functional protein, based on available experimental and comparative sequence data; YHR212C has a paralog, YAR060C, that arose from a segmental duplication"
YHR214C-C		YHR214C-C	0	NA	NA	NA	NA	NA	.	"Retrotransposon TYA Gag gene co-transcribed with TYB Pol; translated as TYA or TYA-TYB polyprotein; Gag is a nucleocapsid protein that is the structural constituent of virus-like particles (VLPs); similar to retroviral Gag"
YHR219C-A		YHR219C-A	0	NA	NA	NA	NA	NA	.	"Dubious open reading frame unlikely to encode a functional protein; identified by gene-trapping, microarray-based expression analysis, and genome-wide homology searching"
YIL021C-A		YIL021C-A	0	NA	NA	NA	NA	NA	.	"Dubious open reading frame; unlikely to encode a functional protein, based on available experimental and comparative sequence data; completely overlaps verified gene RPB3/YIL021W; identified by gene-trapping, expression analysis, and genome-wide homology
YIL082W		YIL082W	0	NA	NA	NA	NA	NA	.	"Retrotransposon TYA Gag gene co-transcribed with TYB Pol; translated as TYA or TYA-TYB polyprotein; Gag is a nucleocapsid protein that is the structural constituent of virus-like particles (VLPs); similar to retroviral Gag"
YIL082W-A		YIL082W-A	0	NA	NA	NA	NA	NA	.	"Retrotransposon TYA Gag and TYB Pol genes; transcribed/translated as one unit; polyprotein is processed to make a nucleocapsid-like protein (Gag), reverse transcriptase (RT), protease (PR), and integrase (IN); similar to retroviral genes"
YIL105W-A		YIL105W-A	0	NA	NA	NA	NA	NA	.	"Protein of unknown function; completely overlaps the verified gene SLM1; identified by gene-trapping, microarray-based expression analysis, and genome-wide homology searching; mRNA identified as translated by ribosome profiling data"
YIL171W-A		YIL171W-A	0	NA	NA	NA	NA	NA	.	"Dubious open reading frame; unlikely to encode a functional protein, based on available experimental and comparative sequence data; overlaps ORF IMA3/YIL172C"
YIL172C	IMA3	IMA3	0	NA	NA	NA	NA	NA	cytoplasm	"Alpha-glucosidase; weak, but broad substrate specificity for alpha-1,4- and alpha-1,6-glucosides; member of IMA isomaltase family; not required for isomaltose utilization, but Ima3p overexpression allows the ima1 null mutant to grow on isomaltose; lower
YIL174W		YIL174W	0	NA	NA	NA	NA	NA	.	Hypothetical protein
YIL175W		YIL175W	0	NA	NA	NA	NA	NA	.	Hypothetical protein
YIL176C	PAU14	PAU14	0	NA	NA	NA	NA	NA	.	"Protein of unknown function; member of the seripauperin multigene family encoded mainly in subtelomeric regions; identical to Pau1p"
YIL177W-A		YIL177W-A	0	NA	NA	NA	NA	NA	.	"Dubious open reading frame; unlikely to encode a functional protein, based on available experimental and comparative sequence data; completely overlaps the uncharacterized gene YIL177C"
YIR020C		YIR020C	0	NA	NA	NA	NA	NA	.	"Protein of unknown function; mRNA identified as translated by ribosome profiling data"
YIR020W-A		YIR020W-A	0	NA	NA	NA	NA	NA	.	"Dubious open reading frame; unlikely to encode a functional protein, based on available experimental and comparative sequence data"
YJL020W-A		YJL020W-A	0	NA	NA	NA	NA	NA	.	"Dubious open reading frame; unlikely to encode a functional protein, based on available experimental and comparative sequence data; completely overlaps the verified gene YJL020C/BBC1"
YJL026C-A		YJL026C-A	0	NA	NA	NA	NA	NA	.	"Dubious open reading frame; unlikely to encode a functional protein, based on available experimental and comparative sequence data; completely overlaps the verified gene YJL026W/RNR2"
YJL077W-A		YJL077W-A	0	NA	NA	NA	NA	NA	.	"Protein of unknown function; mRNA identified as translated by ribosome profiling data; completely overlaps the verified gene YJL077C/ICS3"
YJL197C-A		YJL197C-A	0	NA	NA	NA	NA	NA	.	"Dubious open reading frame; unlikely to encode a functional protein, based on available experimental and comparative sequence data; completely overlaps the verified gene YJL197C/UBP12"
YJL222W-A		YJL222W-A	0	NA	NA	NA	NA	NA	.	"Dubious open reading frame; unlikely to encode a functional protein, based on available experimental and comparative sequence data"
YJL223C	PAU1	PAU1	0	NA	NA	NA	NA	NA	.	"Member of the seripauperin multigene family; encoded mainly in subtelomeric regions; active during alcoholic fermentation; regulated by anaerobiosis, negatively regulated by oxygen; repressed by heme; identical to Pau14p"
YJL225W-A		YJL225W-A	0	NA	NA	NA	NA	NA	.	"Dubious open reading frame; unlikely to encode a functional protein, based on available experimental and comparative sequence data; completely overlaps the uncharacterized gene YJL225C"
YJR026W		YJR026W	0	NA	NA	NA	NA	NA	.	"Retrotransposon TYA Gag gene co-transcribed with TYB Pol; translated as TYA or TYA-TYB polyprotein; Gag is a nucleocapsid protein that is the structural constituent of virus-like particles (VLPs); similar to retroviral Gag"
YJR028W		YJR028W	0	NA	NA	NA	NA	NA	.	"Retrotransposon TYA Gag gene co-transcribed with TYB Pol; translated as TYA or TYA-TYB polyprotein; Gag is a nucleocapsid protein that is the structural constituent of virus-like particles (VLPs); similar to retroviral Gag"
YJR140W-A		YJR140W-A	0	NA	NA	NA	NA	NA	.	"Dubious open reading frame; unlikely to encode a functional protein, based on available experimental and comparative sequence data; completely overlaps the verified gene HIR3; identified by gene-trapping, microarray-based expression analysis, and genome-
YKL100W-A		YKL100W-A	0	NA	NA	NA	NA	NA	.	"Putative protein of unknown function; identified by expression profiling and mass spectrometry"
YKL145W-A		YKL145W-A	0	NA	NA	NA	NA	NA	.	"Dubious open reading frame; unlikely to encode a functional protein, based on available experimental and comparative sequence data; completely overlaps the verified essential gene RPT1; identified by expression profiling and mass spectrometry"
YKL156C-A		YKL156C-A	0	NA	NA	NA	NA	NA	.	"Dubious open reading frame; unlikely to encode a functional protein, based on available experimental and comparative sequence data; completely overlaps the verified gene RPS27A; identified by gene-trapping, microarray-based expression analysis, and genom
YKL225W		YKL225W	0	NA	NA	NA	NA	NA	.	"Dubious open reading frame; unlikely to encode a functional protein, based on available experimental and comparative sequence data"
YKR033C		YKR033C	0	NA	NA	NA	NA	NA	.	"Dubious open reading frame; unlikely to encode a functional protein, based on available experimental and comparative sequence data; partially overlaps the verified gene DAL80"
YKR035W-A	DID2	DID2	0	NA	NA	NA	NA	NA	endosome	"Class E protein of the vacuolar protein-sorting (Vps) pathway; binds Vps4p and directs it to dissociate ESCRT-III complexes; forms a functional and physical complex with Ist1p; human ortholog may be altered in breast tumors"
YKR075W-A		YKR075W-A	0	NA	NA	NA	NA	NA	.	"Dubious open reading frame unlikely to encode a protein; completely overlaps the uncharacterized gene YKR075C; identified by gene-trapping, microarray-based expression analysis, and genome-wide homology searching"
YLL019W-A		YLL019W-A	0	NA	NA	NA	NA	NA	.	"Dubious open reading frame; unlikely to encode a functional protein, based on available experimental and comparative sequence data; completely overlaps the verified gene KNS1"
YLL065W		YLL065W	0	NA	NA	NA	NA	NA	.	"Dubious open reading frame; unlikely to encode a functional protein, based on available experimental and comparative sequence data; overlaps chromosome XII telomeric element core sequences"
YLL066W-A		YLL066W-A	0	NA	NA	NA	NA	NA	.	"Dubious open reading frame; unlikely to encode a functional protein, based on available experimental and comparative sequence data; completely overlaps the uncharacterized ORF YLL066C"
YLL067W-A		YLL067W-A	0	NA	NA	NA	NA	NA	.	"Dubious open reading frame; unlikely to encode a functional protein, based on available experimental and comparative sequence data; completely overlaps YLL067C"
YLR154C-G		YLR154C-G	0	NA	NA	NA	NA	NA	.	"Putative protein of unknown function; identified by fungal homology comparisons and RT-PCR; this ORF is contained within RDN25-2 and RDN37-2"
YLR154C-H		YLR154C-H	0	NA	NA	NA	NA	NA	.	"Putative protein of unknown function; identified by fungal homology comparisons and RT-PCR; this ORF partially overlaps RDN5-2; YLR154C-H has a paralog, YLR157C-C, that arose from a segmental duplication"
YLR154W-A		YLR154W-A	0	NA	NA	NA	NA	NA	.	"Dubious open reading frame; unlikely to encode a functional protein, based on available experimental and comparative sequence data; encoded within the 25S rRNA gene on the opposite strand"
YLR154W-B		YLR154W-B	0	NA	NA	NA	NA	NA	.	"Dubious open reading frame; unlikely to encode a functional protein, based on available experimental and comparative sequence data; encoded within the 25S rRNA gene on the opposite strand"
YLR154W-C	TAR1	TAR1	0	NA	NA	NA	NA	NA	.	"Protein potentially involved in regulation of respiratory metabolism; located in the mitochondria; interacts genetically with RPO41 and physically with Coq5p; encoded within the 25S rRNA gene on the opposite strand"
YLR156C-A		YLR156C-A	0	NA	NA	NA	NA	NA	.	"Putative protein of unknown function; identified by fungal homology comparisons and RT-PCR; partially overlaps RND5-3; YLR156C-A has a paralog, YLR159C-A, that arose from a segmental duplication"
YLR157C	ASP3-2	ASP3-2	0	NA	NA	NA	NA	NA	.	"Cell-wall L-asparaginase II involved in asparagine catabolism; expression induced during nitrogen starvation; ORF contains a short non-coding RNA that enhances expression of full-length gene; likely arose in via horizontal gene transfer from the wine yea
YLR157C-A		YLR157C-A	0	NA	NA	NA	NA	NA	.	"Retrotransposon TYA Gag gene co-transcribed with TYB Pol; translated as TYA or TYA-TYB polyprotein; Gag is a nucleocapsid protein that is the structural constituent of virus-like particles (VLPs); similar to retroviral Gag"
YLR157C-C		YLR157C-C	0	NA	NA	NA	NA	NA	.	"Putative protein of unknown function; identified by fungal homology comparisons and RT-PCR; this ORF partially overlaps RDN5-4; YLR157C-C has a paralog, YLR154C-H, that arose from a segmental duplication"
YLR157W-D		YLR157W-D	0	NA	NA	NA	NA	NA	.	"Putative protein of unknown function; identified by gene-trapping, microarray-based expression analysis, and genome-wide homology searching; YLR157W-D has a paralog, YLR161W, that arose from a segmental duplication"
YLR163W-A		YLR163W-A	0	NA	NA	NA	NA	NA	.	"Dubious open reading frame; unlikely to encode a functional protein, based on available experimental and comparative sequence data"
YLR170C	APS1	APS1	0	NA	NA	NA	NA	NA	.	"Small subunit of the clathrin-associated adaptor complex AP-1; AP-1 is involved in protein sorting at the trans-Golgi network; homolog of the sigma subunit of the mammalian clathrin AP-1 complex"
YLR227W-A		YLR227W-A	0	NA	NA	NA	NA	NA	.	"Retrotransposon TYA Gag gene co-transcribed with TYB Pol; translated as TYA or TYA-TYB polyprotein; Gag is a nucleocapsid protein that is the structural constituent of virus-like particles (VLPs); similar to retroviral Gag"
YLR235C		YLR235C	0	NA	NA	NA	NA	NA	.	"Dubious open reading frame; unlikely to encode a functional protein, based on available experimental and comparative sequence data; overlaps ORFs TOP3/YLR234W and YLR236C"
YLR280C		YLR280C	0	NA	NA	NA	NA	NA	.	"Dubious open reading frame; unlikely to encode a functional protein, based on available experimental and comparative sequence data"
YLR286W-A		YLR286W-A	0	NA	NA	NA	NA	NA	.	"Dubious open reading frame; unlikely to encode a functional protein, based on available experimental and comparative sequence data; overlaps the verified gene CTS1"
YLR299C-A		YLR299C-A	0	NA	NA	NA	NA	NA	.	"Dubious open reading frame; unlikely to encode a functional protein, based on available experimental and comparative sequence data; overlaps the verified gene ECM38"
YLR317W		YLR317W	0	NA	NA	NA	NA	NA	.	"Dubious open reading frame; unlikely to encode a functional protein, based on available experimental and comparative sequence data; may be part of a bicistronic transcript with NKP2/YLR315W; overlaps the verified ORF TAD3/YLR316C"
YLR347W-A		YLR347W-A	0	NA	NA	NA	NA	NA	.	"Dubious open reading frame; unlikely to encode a functional protein, based on available experimental and comparative sequence data; overlaps the verified ORF KAP95/YLR347C"
YLR364C-A		YLR364C-A	0	NA	NA	NA	NA	NA	.	"Dubious open reading frame; unlikely to encode a functional protein, based on available experimental and comparative sequence data; partially overlaps the dubious ORF YLR366W"
YLR399W-A		YLR399W-A	0	NA	NA	NA	NA	NA	.	"Dubious open reading frame; unlikely to encode a functional protein, based on available experimental and comparative sequence data; overlaps the characterized ORF BDF1/YLR399C"
YLR410W-A		YLR410W-A	0	NA	NA	NA	NA	NA	.	"Retrotransposon TYA Gag gene co-transcribed with TYB Pol; translated as TYA or TYA-TYB polyprotein; Gag is a nucleocapsid protein that is the structural constituent of virus-like particles (VLPs); similar to retroviral Gag"
YLR463C		YLR463C	0	NA	NA	NA	NA	NA	.	"Dubious open reading frame; unlikely to encode a functional protein, based on available experimental and comparative sequence data; overlaps the uncharacterized ORFs YLR462W and YLR464W"
YLR465C	BSC3	BSC3	0	NA	NA	NA	NA	NA	.	"Dubious open reading frame; unlikely to encode a functional protein, based on available experimental and comparative sequence data; not conserved in closely related Saccharomyces species; 100% of YLR465C overlaps the uncharacterized ORF YLR464W and 86% o
YLR466C-A		YLR466C-A	0	NA	NA	NA	NA	NA	.	"Dubious open reading frame; unlikely to encode a functional protein, based on available experimental and comparative sequence data; partially overlaps the verified ORF YRF1-4/YLR466W"
YLR467C-A		YLR467C-A	0	NA	NA	NA	NA	NA	.	"Dubious open reading frame; unlikely to encode a functional protein, based on available experimental and comparative sequence data; partially overlaps the verified ORF YRF1-4/YLR466W"
YML009W-B		YML009W-B	0	NA	NA	NA	NA	NA	.	"Dubious open reading frame; unlikely to encode a functional protein, based on available experimental and comparative sequence data; deletion mutation confers an increase in Ty1 transposition"
YML040W		YML040W	0	NA	NA	NA	NA	NA	.	"Retrotransposon TYA Gag gene co-transcribed with TYB Pol; translated as TYA or TYA-TYB polyprotein; Gag is a nucleocapsid protein that is the structural constituent of virus-like particles (VLPs); similar to retroviral Gag"
YML045W-A		YML045W-A	0	NA	NA	NA	NA	NA	.	"Retrotransposon TYA Gag gene co-transcribed with TYB Pol; translated as TYA or TYA-TYB polyprotein; Gag is a nucleocapsid protein that is the structural constituent of virus-like particles (VLPs); similar to retroviral Gag"
YML101C-A		YML101C-A	0	NA	NA	NA	NA	NA	.	"Dubious open reading frame; unlikely to encode a functional protein, based on available experimental and comparative sequence data"
YML133W-A		YML133W-A	0	NA	NA	NA	NA	NA	.	"Dubious open reading frame; unlikely to encode a functional protein, based on available experimental and comparative sequence data; completely overlaps the uncharacterized ORF YML133C"
YML133W-B		YML133W-B	0	NA	NA	NA	NA	NA	.	"Dubious open reading frame; unlikely to encode a functional protein, based on available experimental and comparative sequence data; completely overlaps the uncharacterized ORF YML133C"
YMR013C-A		YMR013C-A	0	NA	NA	NA	NA	NA	.	"Dubious open reading frame; unlikely to encode a functional protein, based on available experimental and comparative sequence data; completely overlaps the verified ORF SEC59/YML013C"
YMR013W-A		YMR013W-A	0	NA	NA	NA	NA	NA	.	"Dubious open reading frame; unlikely to encode a functional protein, based on available experimental and comparative sequence data; completely overlaps the characterized snoRNA gene snR73"
YMR046C		YMR046C	0	NA	NA	NA	NA	NA	.	"Retrotransposon TYA Gag gene co-transcribed with TYB Pol; translated as TYA or TYA-TYB polyprotein; Gag is a nucleocapsid protein that is the structural constituent of virus-like particles (VLPs); similar to retroviral Gag"
YMR051C		YMR051C	0	NA	NA	NA	NA	NA	.	"Retrotransposon TYA Gag gene co-transcribed with TYB Pol; translated as TYA or TYA-TYB polyprotein; Gag is a nucleocapsid protein that is the structural constituent of virus-like particles (VLPs); similar to retroviral Gag"
YMR272W-A		YMR272W-A	0	NA	NA	NA	NA	NA	.	"Dubious open reading frame; unlikely to encode a functional protein, based on available experimental and comparative sequence data; overlaps the verified gene SCS7/YMR272C"
YMR307C-A		YMR307C-A	0	NA	NA	NA	NA	NA	.	"Dubious open reading frame; unlikely to encode a functional protein, based on available experimental and comparative sequence data; completely overlaps the verified gene GAS1/YMR307W"
YMR326C		YMR326C	0	NA	NA	NA	NA	NA	.	"Dubious open reading frame; unlikely to encode a functional protein, based on available experimental and comparative sequence data; overlaps the telomere on the right arm of chromosome 13"
YNL054W-A		YNL054W-A	0	NA	NA	NA	NA	NA	.	"Retrotransposon TYA Gag gene co-transcribed with TYB Pol; translated as TYA or TYA-TYB polyprotein; Gag is a nucleocapsid protein that is the structural constituent of virus-like particles (VLPs); similar to retroviral Gag"
YNL097W-A		YNL097W-A	0	NA	NA	NA	NA	NA	.	"Dubious open reading frame; unlikely to encode a functional protein, based on available experimental and comparative sequence data; completely overlaps the verified gene PHO23/YNL097C"
YNL120C		YNL120C	0	NA	NA	NA	NA	NA	.	"Dubious open reading frame; unlikely to encode a functional protein, based on available experimental and comparative sequence data; deletion enhances replication of Brome mosaic virus in S. cerevisiae, but likely due to effects on the overlapping gene"
YNL144W-A		YNL144W-A	0	NA	NA	NA	NA	NA	.	"Dubious open reading frame; unlikely to encode a functional protein, based on available experimental and comparative sequence data; partially overlaps the uncharacterized gene YNL144C"
YNL174W		YNL174W	0	NA	NA	NA	NA	NA	.	"Dubious open reading frame; unlikely to encode a functional protein, based on available experimental and comparative sequence data; overlaps the verified gene NOP13/YNL175C"
YNL284C-A		YNL284C-A	0	NA	NA	NA	NA	NA	.	"Retrotransposon TYA Gag gene co-transcribed with TYB Pol; translated as TYA or TYA-TYB polyprotein; Gag is a nucleocapsid protein that is the structural constituent of virus-like particles (VLPs); similar to retroviral Gag"
YNL296W		YNL296W	0	NA	NA	NA	NA	NA	.	"Dubious open reading frame unlikely to encode a functional protein; deletion adversely affects sporulation; deletion mutant exhibits synthetic phenotype under expression of mutant huntingtin fragment, but gene does not have human ortholog"
YNL338W		YNL338W	0	NA	NA	NA	NA	NA	.	"Dubious open reading frame; unlikely to encode a functional protein, based on available experimental and comparative sequence data; completely overlaps TEL14L-XC, which is a telomeric X element core sequence on the left arm of chromosome XIV"
YNL339W-A		YNL339W-A	0	NA	NA	NA	NA	NA	.	"Protein of unknown function; identified by gene-trapping, microarray-based expression analysis, and genome-wide homology searching"
YNL339W-B		YNL339W-B	0	NA	NA	NA	NA	NA	.	"Protein of unknown function; identified by gene-trapping, microarray-based expression analysis, and genome-wide homology searching"
YNR003W-A		YNR003W-A	0	NA	NA	NA	NA	NA	.	"Dubious open reading frame; unlikely to encode a functional protein, based on available experimental and comparative sequence data; completely overlaps the verified gene RPC34/YNR003C"
YOL083C-A		YOL083C-A	0	NA	NA	NA	NA	NA	.	"Dubious open reading frame; unlikely to encode a functional protein, based on available experimental and comparative sequence data; identified by expression profiling and mass spectrometry"
YOL103W-A		YOL103W-A	0	NA	NA	NA	NA	NA	.	"Retrotransposon TYA Gag gene co-transcribed with TYB Pol; translated as TYA or TYA-TYB polyprotein; Gag is a nucleocapsid protein that is the structural constituent of virus-like particles (VLPs); similar to retroviral Gag"
YOR068C	VAM10	VAM10	0	NA	NA	NA	NA	NA	.	"Protein involved in vacuole morphogenesis; acts at an early step of homotypic vacuole fusion that is required for vacuole tethering"
YOR108C-A		YOR108C-A	0	NA	NA	NA	NA	NA	.	"Protein of unknown function; identified by gene-trapping, microarray-based expression analysis, and genome-wide homology searching"
YOR142W-A		YOR142W-A	0	NA	NA	NA	NA	NA	.	"Retrotransposon TYA Gag gene co-transcribed with TYB Pol; translated as TYA or TYA-TYB polyprotein; Gag is a nucleocapsid protein that is the structural constituent of virus-like particles (VLPs); similar to retroviral Gag"
YOR161W-A		YOR161W-A	0	NA	NA	NA	NA	NA	.	"Protein of unknown function; identified by gene-trapping, microarray-based expression analysis, and genome-wide homology searching"
YOR161W-B		YOR161W-B	0	NA	NA	NA	NA	NA	.	"Protein of unknown function; identified by gene-trapping, microarray-based expression analysis, and genome-wide homology searching"
YOR186C-A		YOR186C-A	0	NA	NA	NA	NA	NA	.	"Protein of unknown function; identified by gene-trapping, microarray-based expression analysis, and genome-wide homology searching"
YOR192C-A		YOR192C-A	0	NA	NA	NA	NA	NA	.	"Retrotransposon TYA Gag gene co-transcribed with TYB Pol; translated as TYA or TYA-TYB polyprotein; Gag is a nucleocapsid protein that is the structural constituent of virus-like particles (VLPs); similar to retroviral Gag"
YOR200W		YOR200W	0	NA	NA	NA	NA	NA	.	"Dubious open reading frame; unlikely to encode a functional protein, based on available experimental and comparative sequence data; partially overlaps the verified ORF MRM1/YOR201c"
YOR231C-A		YOR231C-A	0	NA	NA	NA	NA	NA	.	"Protein of unknown function; identified by gene-trapping, microarray-based expression analysis, and genome-wide homology searching"
YOR335W-A		YOR335W-A	0	NA	NA	NA	NA	NA	.	"Dubious open reading frame; unlikely to encode a functional protein, based on available experimental and comparative sequence data; partially overlaps the verified gene ALA1/YOR335C"
YOR343W-A		YOR343W-A	0	NA	NA	NA	NA	NA	.	"Retrotransposon TYA Gag gene co-transcribed with TYB Pol; translated as TYA or TYA-TYB polyprotein; Gag is a nucleocapsid protein that is the structural constituent of virus-like particles (VLPs); similar to retroviral Gag"
YOR396C-A		YOR396C-A	0	NA	NA	NA	NA	NA	.	"Protein of unknown function; identified by gene-trapping, microarray-based expression analysis, and genome-wide homology searching"
YPL135C-A		YPL135C-A	0	NA	NA	NA	NA	NA	.	"Protein of unknown function; identified by gene-trapping, microarray-based expression analysis, and genome-wide homology searching"
YPL222C-A		YPL222C-A	0	NA	NA	NA	NA	NA	.	"Protein of unknown function; identified by gene-trapping, microarray-based expression analysis, and genome-wide homology searching"
YPL257W-A		YPL257W-A	0	NA	NA	NA	NA	NA	.	"Retrotransposon TYA Gag gene co-transcribed with TYB Pol; translated as TYA or TYA-TYB polyprotein; Gag is a nucleocapsid protein that is the structural constituent of virus-like particles (VLPs); similar to retroviral Gag"
YPL283W-A		YPL283W-A	0	NA	NA	NA	NA	NA	.	"Protein of unknown function; identified by gene-trapping, microarray-based expression analysis, and genome-wide homology searching"
YPL283W-B		YPL283W-B	0	NA	NA	NA	NA	NA	.	"Protein of unknown function; identified by gene-trapping, microarray-based expression analysis, and genome-wide homology searching"
YPR038W	IRC16	IRC16	0	NA	NA	NA	NA	NA	.	"Dubious open reading frame; unlikely to encode a functional protein, based on available experimental and comparative sequence data; partially overlaps verified gene YPR037C; null mutant displays increased levels of spontaneous Rad52p foci"
YPR050C		YPR050C	0	NA	NA	NA	NA	NA	.	"Dubious open reading frame; unlikely to encode a functional protein, based on available experimental and comparative sequence data; almost completely overlaps verified ORF MAK3/YPR051W"
YPR137C-A		YPR137C-A	0	NA	NA	NA	NA	NA	.	"Retrotransposon TYA Gag gene co-transcribed with TYB Pol; translated as TYA or TYA-TYB polyprotein; Gag is a nucleocapsid protein that is the structural constituent of virus-like particles (VLPs); similar to retroviral Gag"
YPR142C		YPR142C	0	NA	NA	NA	NA	NA	.	"Dubious open reading frame; unlikely to encode a functional protein, based on available experimental and comparative sequence data; partially overlaps the verified ORF RRP15, which is required for ribosomal RNA processing"
YPR158C-C		YPR158C-C	0	NA	NA	NA	NA	NA	.	"Retrotransposon TYA Gag gene co-transcribed with TYB Pol; translated as TYA or TYA-TYB polyprotein; Gag is a nucleocapsid protein that is the structural constituent of virus-like particles (VLPs); similar to retroviral Gag"
YPR158W-A		YPR158W-A	0	NA	NA	NA	NA	NA	.	"Retrotransposon TYA Gag gene co-transcribed with TYB Pol; translated as TYA or TYA-TYB polyprotein; Gag is a nucleocapsid protein that is the structural constituent of virus-like particles (VLPs); similar to retroviral Gag"
YPR160C-A		YPR160C-A	0	NA	NA	NA	NA	NA	.	"Protein of unknown function; identified by gene-trapping, microarray-based expression analysis, and genome-wide homology searching"
YPR160W-A		YPR160W-A	0	NA	NA	NA	NA	NA	.	"Dubious open reading frame; unlikely to encode a functional protein, based on available experimental and comparative sequence data; identified by expression profiling and mass spectrometry"
YPR169W-A		YPR169W-A	0	NA	NA	NA	NA	NA	.	"Dubious open reading frame; unlikely to encode a functional protein, based on available experimental and comparative sequence data; partially overlaps two other dubious ORFs: YPR170C and YPR170W-B"
YPR170W-A		YPR170W-A	0	NA	NA	NA	NA	NA	.	"Dubious open reading frame; unlikely to encode a functional protein, based on available experimental and comparative sequence data; identified by expression profiling and mass spectrometry"
YPR204C-A		YPR204C-A	0	NA	NA	NA	NA	NA	.	"Protein of unknown function; identified by gene-trapping, microarray-based expression analysis, and genome-wide homology searching"
R0010W	FLP1	FLP1	.	.	.	.	.	.	.	"Site-specific recombinase encoded on the 2-micron plasmid; required for 2-micron plasmid propagation as part of a plasmid amplification system that compensates for any copy number decreases caused by missegregation events"
R0020C	REP1	REP1	.	.	.	.	.	.	.	"Master regulator that regulates transcript levels of the FLP1 gene; acts in concert with Rep2p to regulate transcript levels of the FLP1 gene that promotes plasmid copy amplification and 2-micron plasmid-inheritance; also autoregulates levels of its own
R0030W	RAF1	RAF1	.	.	.	.	.	.	.	"Anti-repressor that increases 2 micron plasmid copy number; increases 2 micron plasmid copy number by relieving repression of the FLP1 site-specific recombinase caused by the Rep1-Rep2p trascription regulator; also itself repressed by the Rep1p-Rep2p com
R0040C	REP2	REP2	.	.	.	.	.	.	.	"Master regulator that regulates transcript levels of the FLP1 gene; acts in concert with Rep1p to regulate transcript levels of the FLP1 gene that promotes plasmid copy amplification and 2-micron plasmid-inheritance; also autoregulates levels of its own
YBL113C		YBL113C	553.852	0.748035	0.0909216	8.22726	1.91552e-16	2.45723e-13	.	Helicase-like protein encoded within the telomeric Y' element
YMR120C	ADE17	ADE17	4580.33	0.59604	0.12038	4.95134	7.37051e-07	0.000124406	cytoplasm	"Enzyme of 'de novo' purine biosynthesis; contains both 5-aminoimidazole-4-carboxamide ribonucleotide transformylase and inosine monophosphate cyclohydrolase activities; ADE17 has a paralog, ADE16, that arose from the whole genome duplication; ade16 ade17
YDR019C	GCV1	GCV1	1920.54	0.58137	0.0735578	7.90358	2.71015e-15	2.89715e-12	mitochondrion	"T subunit of the mitochondrial glycine decarboxylase complex; glycine decarboxylase is required for the catabolism of glycine to 5,10-methylene-THF; expression is regulated by levels of levels of 5,10-methylene-THF in the cytoplasm"
YDR070C	FMP16	FMP16	579.029	0.524491	0.0964079	5.44033	5.31818e-08	1.26336e-05	mitochondrion	"Protein of unknown function; may be involved in responding to conditions of stress; the authentic, non-tagged protein is detected in highly purified mitochondria in high-throughput studies; protein abundance increases in response to DNA replication stres
YDL223C	HBT1	HBT1	2868.24	0.502396	0.0736389	6.82242	8.95185e-12	6.37968e-09	cytoplasm	"Shmoo tip protein, substrate of Hub1p ubiquitin-like protein; mutants are defective for mating projection formation, thereby implicating Hbt1p in polarized cell morphogenesis; HBT1 has a paralog, YNL195C, that arose from the whole genome duplication"
YGR088W	CTT1	CTT1	3215.87	0.491654	0.103326	4.75826	1.95267e-06	0.000263301	cytoplasm	"Cytosolic catalase T; has a role in protection from oxidative damage by hydrogen peroxide"
YEL039C	CYC7	CYC7	304.808	0.489735	0.11532	4.24675	2.16892e-05	0.00167608	cytoplasm	"Cytochrome c isoform 2, expressed under hypoxic conditions; also known as iso-2-cytochrome c; electron carrier of the mitochondrial intermembrane space that transfers electrons from ubiquinone-cytochrome c oxidoreductase to cytochrome c oxidase during ce
YEL021W	URA3	URA3	75262.8	0.462175	0.053524	8.63491	5.87717e-18	9.42405e-15	.	"Orotidine-5'-phosphate (OMP) decarboxylase; catalyzes the sixth enzymatic step in the de novo biosynthesis of pyrimidines, converting OMP into uridine monophosphate (UMP); converts 5-FOA into 5-fluorouracil, a toxic compound"
YDL204W	RTN2	RTN2	2806.71	0.456895	0.0736962	6.19971	5.65666e-10	2.13423e-07	ER	"Reticulon protein; stabilizes membrane curvature; involved in nuclear pore assembly and maintenance of tubular ER morphology; interacts with exocyst subunit Sec6p, Yip3p, and Sbh1p; much less abundant than Rtn1p; rtn1 rtn2 yop1 triple mutant lacks tubula
YIL045W	PIG2	PIG2	1586.34	0.453788	0.0686419	6.61095	3.81852e-11	2.4492e-08	cytoplasm, punctate composite	"Putative type-1 protein phosphatase targeting subunit; tethers Glc7p type-1 protein phosphatase to Gsy2p glycogen synthase; PIG2 has a paralog, GIP2, that arose from the whole genome duplication"
YDL241W		YDL241W	113.41	0.413551	0.136311	3.03387	0.00241437	0.047357	.	"Putative protein of unknown function; YDL241W is not an essential gene"
YLR058C	SHM2	SHM2	11804.1	0.410356	0.112792	3.63817	0.000274586	0.0109391	cytoplasm, nucleus	"Cytosolic serine hydroxymethyltransferase; converts serine to glycine plus 5,10 methylenetetrahydrofolate; major isoform involved in generating precursors for purine, pyrimidine, amino acid, and lipid biosynthesis"
YAR015W	ADE1	ADE1	6405.53	0.385486	0.0665084	5.79605	6.7895e-09	1.81449e-06	cytoplasm, nucleus	"N-succinyl-5-aminoimidazole-4-carboxamide ribotide synthetase; required for 'de novo' purine nucleotide biosynthesis; red pigment accumulates in mutant cells deprived of adenine; protein abundance increases in response to DNA replication stress"
YLR296W		YLR296W	19.9083	0.362869	0.129384	2.80458	0.00503815	0.0778667	.	"Dubious open reading frame; unlikely to encode a functional protein, based on available experimental and comparative sequence data"
YAL044C	GCV3	GCV3	2696.92	0.36156	0.0577558	6.26014	3.8463e-10	1.62507e-07	mitochondrion	"H subunit of the mitochondrial glycine decarboxylase complex; glycine decarboxylase is required for the catabolism of glycine to 5,10-methylene-THF; also required for all protein lipoylation; expression is regulated by levels of 5,10-methylene-THF"
YKL165C-A		YKL165C-A	112.066	0.344797	0.131022	2.63161	0.00849822	0.109015	.	"Dubious open reading frame; unlikely to encode a functional protein, based on available experimental and comparative sequence data"
YDR171W	HSP42	HSP42	7854.38	0.343593	0.0590395	5.81971	5.89489e-09	1.6439e-06	cytoplasm	"Small heat shock protein (sHSP) with chaperone activity; forms barrel-shaped oligomers that suppress unfolded protein aggregation; involved in cytoskeleton reorganization after heat shock; protein abundance increases and forms cytoplasmic foci in respons
YDR502C	SAM2	SAM2	32140.5	0.339499	0.0524453	6.47338	9.58338e-11	5.12231e-08	ambiguous	"S-adenosylmethionine synthetase; catalyzes transfer of the adenosyl group of ATP to the sulfur atom of methionine; SAM2 has a paralog, SAM1, that arose from the whole genome duplication"
YMR250W	GAD1	GAD1	5444.88	0.337862	0.0532104	6.34954	2.15966e-10	1.01375e-07	cytoplasm	"Glutamate decarboxylase; converts glutamate into gamma-aminobutyric acid (GABA) during glutamate catabolism; involved in response to oxidative stress"
YIL173W	VTH1	VTH1	39.6709	0.333547	0.142776	2.33616	0.0194831	0.176255	endosome	"Putative membrane glycoprotein; has strong similarity to Vth2p and Pep1p/Vps10p; may be involved in vacuolar protein sorting"
YMR169C	ALD3	ALD3	1847.65	0.332564	0.0691181	4.81154	1.49771e-06	0.00021773	cytoplasm	"Cytoplasmic aldehyde dehydrogenase; involved in beta-alanine synthesis; uses NAD+ as the preferred coenzyme; very similar to Ald2p; expression is induced by stress and repressed by glucose"
YLL026W	HSP104	HSP104	18175.4	0.32183	0.0760323	4.2328	2.30797e-05	0.00172691	cytoplasm	"Disaggregase; heat shock protein that cooperates with Ydj1p (Hsp40) and Ssa1p (Hsp70) to refold and reactivate previously denatured, aggregated proteins; responsive to stresses including: heat, ethanol, and sodium arsenite; involved in [PSI+] propagation
YJR108W	ABM1	ABM1	144.085	0.317656	0.127792	2.48573	0.0129288	0.13982	.	"Protein of unknown function; required for normal microtubule organization"
YKL026C	GPX1	GPX1	514.512	0.316298	0.09078	3.48422	0.000493569	0.0171122	ambiguous	"Phospholipid hydroperoxide glutathione peroxidase; induced by glucose starvation that protects cells from phospholipid hydroperoxides and nonphospholipid peroxides during oxidative stress; GPX1 has a paralog, HYR1, that arose from the whole genome duplic
YER061C	CEM1	CEM1	1136.07	0.315785	0.0746028	4.23288	2.30715e-05	0.00172691	mitochondrion	"Mitochondrial beta-keto-acyl synthase; possible role in fatty acid synthesis; required for mitochondrial respiration"
YCR063W	BUD31	BUD31	82.9565	0.312246	0.142291	2.19442	0.0282049	0.214389	nucleus	"Component of the SF3b subcomplex of the U2 snRNP; increases efficiency of first and second step pre-mRNA splicing; diploid mutants display a random budding pattern instead of the wild-type bipolar pattern; facilitates passage through G1/S Start, but is n
YMR189W	GCV2	GCV2	3969.9	0.31202	0.122177	2.55384	0.0106543	0.123798	mitochondrion	"P subunit of the mitochondrial glycine decarboxylase complex; glycine decarboxylase is required for the catabolism of glycine to 5,10-methylene-THF; expression is regulated by levels of 5,10-methylene-THF in the cytoplasm"
YPL060C-A		YPL060C-A	70.5424	0.311724	0.14353	2.17184	0.0298675	0.221468	.	"TyA Gag protein; the main structural constituent of virus-like particles (VLPs)"
YCR100C		YCR100C	284.512	0.310991	0.126284	2.46263	0.0137922	0.143377	.	Putative protein of unknown function
YDL245C	HXT15	HXT15	185.752	0.309853	0.122611	2.52713	0.0115	0.128953	.	"Protein of unknown function with similarity to hexose transporters; expression is induced by low levels of glucose and repressed by high levels of glucose"
YGR112W	SHY1	SHY1	1235.3	0.308897	0.0697855	4.42638	9.58295e-06	0.000878072	mitochondrion	"Mitochondrial inner membrane protein required for complex IV assembly; associates with complex IV assembly intermediates and complex III/complex IV supercomplexes; similar to human SURF1 involved in Leigh Syndrome; complex IV is also known as cytochrome
YKL036C		YKL036C	1105.96	0.306546	0.0735146	4.16986	3.04786e-05	0.00217211	.	"Dubious open reading frame; unlikely to encode a functional protein, based on available experimental and comparative sequence data; not conserved in closely related Saccharomyces species; partially overlaps the essential gene UGP1 gene and uncharacterize
tV(UAC)D		tV(UAC)D	21.7797	0.305594	0.1353	2.25864	0.0239058	0.195078	.	.
YBL111C		YBL111C	27.6156	0.303625	0.138466	2.19277	0.0283238	0.214485	ambiguous	"Helicase-like protein encoded within the telomeric Y' element; relocalizes from mitochondrion to cytoplasm upon DNA replication stress"
YDR380W	ARO10	ARO10	4690.76	0.303268	0.0577825	5.24845	1.53384e-07	3.39243e-05	cytoplasm	"Phenylpyruvate decarboxylase; catalyzes decarboxylation of phenylpyruvate to phenylacetaldehyde, which is the first specific step in the Ehrlich pathway; involved in protein N-terminal Met and Ala catabolism"
YDR031W	MIX14	MIX14	722.649	0.30296	0.0748636	4.04683	5.19158e-05	0.00323289	cytoplasm, nucleus	"Mitochondrial intermembrane space protein of unknown function; required for normal oxygen consumption; contains twin cysteine-x9-cysteine motifs; protein abundance increases in response to DNA replication stress"
YEL076C-A		YEL076C-A	30.1126	0.302048	0.140722	2.14641	0.0318401	0.227772	.	Putative protein of unknown function
YJR008W	MHO1	MHO1	7190.59	0.301432	0.0396457	7.60314	2.89021e-14	2.31723e-11	cytoplasm, nucleus	"Protein of unknown function; inhibits haploid invasive growth when overexpressed; synthetically lethal with phospholipase C (PLC1); expression induced by mild heat-stress on a non-fermentable carbon source, upon entry into stationary phase and upon nitro
YNL093W	YPT53	YPT53	538.711	0.301071	0.0957466	3.14446	0.00166394	0.0368018	.	"Stress-induced Rab family GTPase; required for vacuolar protein sorting and endocytosis; involved in ionic stress tolerance; similar to Vps21p and Ypt52p; functional homolog of Vps21p; mammalian Rab5 homolog; YPT53 has a paralog, VPS21, that arose from t
YEL057C		YEL057C	1919.07	0.298696	0.0653376	4.57158	4.84058e-06	0.000526228	.	"Protein of unknown function involved in telomere maintenance; target of UME6 regulation"
YGR206W	MVB12	MVB12	584.215	0.297994	0.0919877	3.2395	0.00119741	0.030449	endosome	"ESCRT-I subunit required to stabilize ESCRT-I core complex oligomers; the ESCRT-I core complex (Stp22p, Vps28p, Srn2p) is involved in ubiquitin-dependent sorting of proteins into the endosome; deletion mutant is sensitive to rapamycin and nystatin"
YNL289W	PCL1	PCL1	5318.74	0.297015	0.100413	2.95794	0.00309705	0.0556348	.	"Cyclin, interacts with cyclin-dependent kinase Pho85p; member of the Pcl1,2-like subfamily, involved in the regulation of polarized growth and morphogenesis and progression through the cell cycle; is ubiquitinated by Dma1p; phosphorylation by Pho85p targ
tK(UUU)D		tK(UUU)D	20.6092	0.295921	0.136328	2.17064	0.029958	0.221883	.	.
YPR184W	GDB1	GDB1	6447.89	0.293028	0.0644608	4.54584	5.47161e-06	0.000566047	cytoplasm	"Glycogen debranching enzyme; contains glucanotranferase and alpha-1,6-amyloglucosidase activities; required for glycogen degradation; phosphorylated in mitochondria; activity is inhibited by Igd1p; protein abundance increases in response to DNA replicati
YNL220W	ADE12	ADE12	5604.34	0.291789	0.0576888	5.05799	4.23707e-07	7.99311e-05	cytoplasm	"Adenylosuccinate synthase; catalyzes the first step in synthesis of adenosine monophosphate from inosine 5'monophosphate during purine nucleotide biosynthesis; exhibits binding to single-stranded autonomously replicating (ARS) core sequence"
YNL264C	PDR17	PDR17	1216.01	0.289425	0.0640582	4.51815	6.23811e-06	0.000625176	cytoplasm	"Phosphatidylinositol transfer protein (PITP); downregulates Plb1p-mediated turnover of phosphatidylcholine; forms a complex with Psd2p which appears essential for maintenance of vacuolar PE levels; found in the cytosol and microsomes; homologous to Pdr16
YIL169C		YIL169C	4971.1	0.284468	0.115082	2.47187	0.0134408	0.143084	.	"Putative protein of unknown function; serine/threonine rich and highly similar to YOL155C, a putative glucan alpha-1,4-glucosidase; transcript is induced in both high and low pH environments; YIL169C is a non-essential gene"
YOL052C-A	DDR2	DDR2	5350.6	0.284177	0.0989676	2.87141	0.00408645	0.0693288	cytoplasm, vacuole	"Multi-stress response protein; expression is activated by a variety of xenobiotic agents and environmental or physiological stresses; DDR2 has a paralog, HOR7, that arose from the whole genome duplication"
YLR359W	ADE13	ADE13	9523.74	0.282076	0.0649553	4.34262	1.40792e-05	0.0011288	.	"Adenylosuccinate lyase; catalyzes two steps in the 'de novo' purine nucleotide biosynthetic pathway; expression is repressed by adenine and activated by Bas1p and Pho2p; mutations in human ortholog ADSL cause adenylosuccinase deficiency"
YGR248W	SOL4	SOL4	2262.15	0.280963	0.11311	2.48398	0.0129923	0.13982	cytoplasm, nucleus	"6-phosphogluconolactonase; protein abundance increases in response to DNA replication stress; SOL4 has a paralog, SOL3, that arose from the whole genome duplication"
YOR173W	DCS2	DCS2	3895.5	0.279672	0.068897	4.05928	4.92244e-05	0.00315725	cytoplasm	"m(7)GpppX pyrophosphatase regulator; non-essential, stress induced regulatory protein; modulates m7G-oligoribonucleotide metabolism; inhibits Dcs1p; regulated by Msn2p, Msn4p, and the Ras-cAMP-cAPK signaling pathway; mutant has increased aneuploidy toler
YGL240W	DOC1	DOC1	198.459	0.279285	0.130109	2.14655	0.0318293	0.227772	cytoplasm, nucleus	"Processivity factor; required for the ubiquitination activity of the anaphase promoting complex (APC), mediates the activity of the APC by contributing to substrate recognition; involved in cyclin proteolysis; contains a conserved DOC1 homology domain"
YML118W	NGL3	NGL3	589.184	0.278854	0.0882982	3.1581	0.00158803	0.0357799	.	"3'-5' exonuclease specific for poly-A RNAs; has a domain similar to a magnesium-dependent endonuclease motif in mRNA deadenylase Ccr4p; similar to Ngl1p; NGL3 has a paralog, NGL2, that arose from the whole genome duplication"
YER053C	PIC2	PIC2	4785.13	0.277222	0.0719587	3.85252	0.000116908	0.00581279	mitochondrion	"Mitochondrial copper and phosphate carrier; imports copper and inorganic phosphate into mitochondria; functionally redundant with Mir1p but less abundant than Mir1p under normal conditions; expression is induced at high temperature"
YJR048W	CYC1	CYC1	2736.67	0.277094	0.0699524	3.96118	7.45807e-05	0.00427108	cytoplasm, nucleus	"Cytochrome c, isoform 1; also known as iso-1-cytochrome c; electron carrier of the mitochondrial intermembrane space that transfers electrons from ubiquinone-cytochrome c oxidoreductase to cytochrome c oxidase during cellular respiration; mutations in hu
YER182W	FMP10	FMP10	1528.89	0.276921	0.0728086	3.8034	0.000142722	0.00688284	mitochondrion	"Putative protein of unknown function; the authentic, non-tagged protein is detected in highly purified mitochondria in high-throughput studies"
YJL048C	UBX6	UBX6	3589.91	0.276284	0.0612157	4.51328	6.38326e-06	0.000626144	nuclear periphery	"UBX (ubiquitin regulatory X) domain-containing protein; interacts with Cdc48p, transcription is repressed when cells are grown in media containing inositol and choline; UBX6 has a paralog, UBX7, that arose from the whole genome duplication"
YDL222C	FMP45	FMP45	1181.58	0.276279	0.12572	2.19758	0.0279791	0.213369	punctate composite	"Integral membrane protein localized to mitochondria; required for sporulation and maintaining sphingolipid content; similar to SUR7; FMP45 has a paralog, YNL194C, that arose from the whole genome duplication"
YER189W		YER189W	31.5315	0.274516	0.140089	1.95958	0.0500453	0.287626	.	Putative protein of unknown function
YDL242W		YDL242W	146.619	0.272807	0.123773	2.20409	0.027518	0.211885	.	"Dubious open reading frame; unlikely to encode a functional protein, based on available experimental and comparative sequence data"
YOR028C	CIN5	CIN5	1207.05	0.272299	0.0672348	4.04998	5.1223e-05	0.00322707	cytoplasm, nucleus	"Basic leucine zipper (bZIP) transcription factor of the yAP-1 family; physically interacts with the Tup1-Cyc8 complex and recruits Tup1p to its targets; mediates pleiotropic drug resistance and salt tolerance; nuclearly localized under oxidative stress a
YGR194C	XKS1	XKS1	3106.3	0.26965	0.0535668	5.0339	4.80589e-07	8.80714e-05	cytoplasm	"Xylulokinase; converts D-xylulose and ATP to xylulose 5-phosphate and ADP; rate limiting step in fermentation of xylulose; required for xylose fermentation by recombinant S. cerevisiae strains"
YGL205W	POX1	POX1	726.785	0.267927	0.0828015	3.23577	0.00121314	0.0306342	.	"Fatty-acyl coenzyme A oxidase; involved in the fatty acid beta-oxidation pathway; localized to the peroxisomal matrix"
YCR105W	ADH7	ADH7	438.737	0.266888	0.101762	2.62268	0.00872424	0.110963	.	"NADPH-dependent medium chain alcohol dehydrogenase; has broad substrate specificity; member of the cinnamyl family of alcohol dehydrogenases; may be involved in fusel alcohol synthesis or in aldehyde tolerance"
YBR177C	EHT1	EHT1	10445.7	0.265293	0.0440594	6.02125	1.73072e-09	5.84256e-07	ER	"Acyl-coenzymeA:ethanol O-acyltransferase; plays a minor role in medium-chain fatty acid ethyl ester biosynthesis; possesses short-chain esterase activity; localizes to lipid particles and the mitochondrial outer membrane; EHT1 has a paralog, EEB1, that a
tR(ACG)K		tR(ACG)K	79.1903	0.263855	0.13833	1.90744	0.0564641	0.304069	.	.
YMR247W-A		YMR247W-A	133.992	0.263668	0.134209	1.9646	0.0494601	0.286315	.	Putative protein of unknown function
YDR250C		YDR250C	80.9071	0.263429	0.142614	1.84715	0.0647247	0.323196	cytoplasm	"Dubious open reading frame; unlikely to encode a functional protein, based on available experimental and comparative sequence data"
YPR160W	GPH1	GPH1	15281.4	0.262753	0.0657181	3.99818	6.38318e-05	0.00382633	cytoplasm	"Glycogen phosphorylase required for the mobilization of glycogen; non-essential; regulated by cyclic AMP-mediated phosphorylation; expression is regulated by stress-response elements and by the HOG MAP kinase pathway"
YLR161W		YLR161W	65.4087	0.262653	0.141326	1.85848	0.0631005	0.319212	.	"Putative protein of unknown function; YLR156W, YLR159W, and YLR161W are three identical open reading frames in S288C encoded near the ribosomal DNA region of chromosome 12; YLR161W has a paralog, YLR157W-D, that arose from a segmental duplication"
YJL180C	ATP12	ATP12	1257.62	0.259872	0.0671147	3.87206	0.000107921	0.00540783	cytoplasm	"Assembly factor for the F1 sector of mitochondrial F1F0 ATP synthase; conserved protein; required for the assembly of alpha and beta subunits into the F1 sector of the mitochondrial F1F0 ATP synthase; mutation of human ATP12 reduces active ATP synthase l
YLR252W		YLR252W	441.966	0.259534	0.0884748	2.93342	0.00335251	0.0592369	.	"Dubious open reading frame; unlikely to encode a functional protein, based on available experimental and comparative sequence data; partially overlaps the verified gene SYM1, a mitochondrial protein involved in ethanol metabolism"
YGL009C	LEU1	LEU1	24662.9	0.25905	0.0742464	3.48906	0.000484728	0.0170344	cytoplasm, nucleus	"Isopropylmalate isomerase; catalyzes the second step in the leucine biosynthesis pathway"
YDL247W	MPH2	MPH2	131.515	0.257904	0.139133	1.85365	0.0637896	0.320689	.	"Alpha-glucoside permease; transports maltose, maltotriose, alpha-methylglucoside, and turanose; identical to Mph3p; encoded in a subtelomeric position in a region likely to have undergone duplication"
YMR133W	REC114	REC114	511.905	0.257644	0.0892776	2.88587	0.00390331	0.0669077	.	"Protein involved in early stages of meiotic recombination; possibly involved in the coordination of recombination and meiotic division; mutations lead to premature initiation of the first meiotic division"
YLR124W		YLR124W	122.726	0.257559	0.133603	1.9278	0.0538805	0.296983	.	"Dubious open reading frame; unlikely to encode a functional protein, based on available experimental and comparative sequence data"
YJL047C-A		YJL047C-A	19.0157	0.255627	0.131499	1.94394	0.0519026	0.291459	.	Putative protein of unknown function
YHR016C	YSC84	YSC84	2757.49	0.255149	0.063007	4.04954	5.13192e-05	0.00322707	.	"Actin-binding protein; involved in bundling of actin filaments and endocytosis of actin cortical patches; activity stimulated by Las17p; contains SH3 domain similar to Rvs167p; YSC84 has a paralog, LSB3, that arose from the whole genome duplication"
YKR105C	VBA5	VBA5	321.729	0.254165	0.10409	2.44177	0.0146153	0.147216	.	"Plasma membrane protein of the Major Facilitator Superfamily (MFS); involved in amino acid uptake and drug sensitivity; VBA5 has a paralog, VBA3, that arose from a segmental duplication"
YLR132C	USB1	USB1	1392.34	0.253861	0.0647659	3.91967	8.8669e-05	0.00476935	cytoplasm, mitochondrion, nucleus	"Putative phosphodiesterase specific for U6 snRNA 3' end modification; trims the 3' poly(u) tract to leave a terminal 3' phosphate; human homolog, hUSB1 (aka C16orf57) produces a 2',3' cyclic phosphate; mutations in hUSB1 are associated with a rare skin c
YJR160C	MPH3	MPH3	135.186	0.253453	0.128864	1.96683	0.0492032	0.285601	.	"Alpha-glucoside permease; transports maltose, maltotriose, alpha-methylglucoside, and turanose; identical to Mph2p; encoded in a subtelomeric position in a region likely to have undergone duplication"
YIL001W		YIL001W	799.408	0.250795	0.0876845	2.86019	0.00423386	0.0707186	cytoplasm	"Putative protein of unknown function; contains a BTB/POZ domain which generally function in protein interactions; deletion slightly improved competitive fitness in rich media; GFP-tagged protein is localized to the cytoplasm"
YJR049C	UTR1	UTR1	2478.81	0.250685	0.0609162	4.11524	3.86778e-05	0.00261136	cytoplasm, nucleus	"ATP-NADH kinase; phosphorylates both NAD and NADH; active as a hexamer; enhances the activity of ferric reductase (Fre1p); UTR1 has a paralog, YEF1, that arose from the whole genome duplication"
YMR030W	RSF1	RSF1	1616.44	0.249554	0.0762032	3.27485	0.0010572	0.0280201	cytoplasm, nucleus	"Protein required for respiratory growth; localized to both the nucleus and mitochondrion; may interact with transcription factors to mediate the transition to respiratory growth and activate transcription of nuclear and mitochondrial genes"
YNR064C		YNR064C	471.971	0.249487	0.0958043	2.60413	0.00921083	0.113704	.	"Epoxide hydrolase; member of the alpha/beta hydrolase fold family; may have a role in detoxification of epoxides"
YPR037C	ERV2	ERV2	961.49	0.249119	0.072158	3.45241	0.000555597	0.0184643	vacuole	"Flavin-linked sulfhydryl oxidase localized to the ER lumen; involved in disulfide bond formation within the endoplasmic reticulum (ER)"
YGL184C	STR3	STR3	508.447	0.247902	0.0963963	2.57169	0.0101202	0.120429	cytoplasm, nucleus	"Peroxisomal cystathionine beta-lyase; converts cystathionine into homocysteine; may be redox regulated by Gto1p; involved in the release of the aromatic thiol 3-mercaptohexanol during wine fermentation"
YPL123C	RNY1	RNY1	1471.57	0.246494	0.0777347	3.17096	0.00151934	0.0353081	.	"Vacuolar RNase of the T(2) family; relocalizes to the cytosol where it cleaves tRNAs upon oxidative or stationary phase stress; promotes apoptosis under stress conditions and this function is independent of its catalytic activity"
YBR261C	TAE1	TAE1	1604.94	0.244594	0.0666188	3.67154	0.000241091	0.00984941	cytoplasm	"AdoMet-dependent proline methyltransferase; catalyzes the dimethylation of ribosomal proteins Rpl12 and Rps25 at N-terminal proline residues; has a role in protein synthesis; fusion protein localizes to the cytoplasm"
YPL143W	RPL33A	RPL33A	64.8411	0.244493	0.143737	1.70098	0.0889469	0.374847	.	"Ribosomal 60S subunit protein L33A; N-terminally acetylated; rpl33a null mutant exhibits slow growth while rpl33a rpl33b double null mutant is inviable; homologous to mammalian ribosomal protein L35A, no bacterial homolog; RPL33A has a paralog, RPL33B, t
YGR006W	PRP18	PRP18	534.245	0.243833	0.0813374	2.9978	0.00271936	0.0511494	.	"Splicing factor and component of snRNP U5; factor involved in the positioning of the 3' splice site during the second catalytic step of splicing; interacts with Slu7p"
YER135C		YER135C	65.2781	0.243679	0.142541	1.70954	0.0873507	0.371038	.	"Dubious open reading frame; unlikely to encode a functional protein, based on available experimental and comparative sequence data; YER135C is not an essential gene"
snR48		snR48	18.956	0.243447	0.128611	1.89289	0.0583727	0.309168	.	.
YDR413C		YDR413C	27.6292	0.243212	0.141906	1.71389	0.0865482	0.369808	.	"Dubious open reading frame; unlikely to encode a functional protein, based on available experimental and comparative sequence data; overlaps the essential uncharacterized ORF YDR412W that is implicated in rRNA processing"
YHR123W	EPT1	EPT1	1827.01	0.242713	0.0729605	3.32664	0.000879007	0.0250545	Golgi, punctate composite	"sn-1,2-diacylglycerol ethanolamine- and cholinephosphotranferase; not essential for viability; EPT1 has a paralog, CPT1, that arose from the whole genome duplication"
YKL107W		YKL107W	186.884	0.24242	0.128736	1.88307	0.0596904	0.312279	.	"Putative short-chain dehydrogenase/reductase; proposed to be a palmitoylated membrane protein"
YPL247C		YPL247C	4026.28	0.242405	0.0543889	4.45689	8.31586e-06	0.000796089	cytoplasm, nucleus	"Putative protein of unknown function; green fluorescent protein (GFP)-fusion protein localizes to the cytoplasm and nucleus; similar to the petunia WD repeat protein an11; overexpression causes a cell cycle delay or arrest"
YJL099W	CHS6	CHS6	1222.94	0.242043	0.065668	3.68586	0.000227934	0.00949329	Golgi to vacuole	"Member of the ChAPs (Chs5p-Arf1p-binding proteins) family; part of the exomer complex that mediates export of specific cargo proteins, including Chs3p, from the Golgi to the plasma membrane; primary component of the Chs5/6 complex that binds directly to
YML100W	TSL1	TSL1	20635.5	0.239443	0.0694531	3.44755	0.0005657	0.0187031	cytoplasm	"Large subunit of trehalose 6-phosphate synthase/phosphatase complex; Tps1p-Tps2p complex converts uridine-5'-diphosphoglucose and glucose 6-phosphate to trehalose; contributes to survival to acute lethal heat stress; mutant has aneuploidy tolerance; prot
YNL140C		YNL140C	5.95422	0.238531	0.0993205	2.40163	0.016322	NA	.	"Protein of unknown function; expressed at both mRNA and protein levels; partially overlaps THO2/YNL139C"
YGR008C	STF2	STF2	11458.5	0.237701	0.0609788	3.89809	9.69528e-05	0.00501496	cytoplasm, nucleus	"Protein involved in resistance to desiccation stress; Stf2p exhibits antioxidant properties, and its overexpression prevents ROS accumulation and apoptosis; binds to F0 sector of mitochondrial F1F0 ATPase in vitro and may modulate the inhibitory action o
YLR160C	ASP3-4	ASP3-4	1895.19	0.236255	0.0623617	3.78846	0.000151586	0.00723494	.	"Cell-wall L-asparaginase II involved in asparagine catabolism; expression induced during nitrogen starvation; ORF contains a short non-coding RNA that enhances expression of full-length gene; likely arose in via horizontal gene transfer from the wine yea
YIR039C	YPS6	YPS6	687.61	0.236181	0.0875437	2.69786	0.00697863	0.0963605	.	"Putative GPI-anchored aspartic protease; member of the yapsin family of proteases involved in cell wall growth and maintenance"
YJL218W		YJL218W	201.333	0.236066	0.11788	2.00259	0.0452214	0.273117	.	"Putative acetyltransferase; similar to bacterial galactoside O-acetyltransferases; induced by oleate in an OAF1/PIP2-dependent manner; promoter contains an oleate response element consensus sequence; non-essential gene"
YOR176W	HEM15	HEM15	4506.88	0.23547	0.0596842	3.94526	7.97134e-05	0.00444593	mitochondrion	"Ferrochelatase; a mitochondrial inner membrane protein, catalyzes the insertion of ferrous iron into protoporphyrin IX, the eighth and final step in the heme biosynthetic pathway"
tS(AGA)G		tS(AGA)G	4.28955	0.235449	0.083999	2.803	0.00506298	NA	.	.
YGL177W		YGL177W	99.3949	0.23377	0.139454	1.67633	0.0936732	0.385883	.	"Dubious open reading frame; unlikely to encode a functional protein, based on available experimental and comparative sequence data"
YLR016C	PML1	PML1	1007.79	0.23365	0.0679842	3.43682	0.000588576	0.0190663	cytoplasm, nucleus	"Subunit of the RES complex; RES complex is required for nuclear retention of unspliced pre-mRNAs; acts in the same pathway as Pml39p and Mlp1p"
YOL014W		YOL014W	186.517	0.232752	0.127573	1.82446	0.0680832	0.32883	.	Putative protein of unknown function
snR18		snR18	86.0723	0.231003	0.140886	1.63964	0.10108	0.401176	.	.
YBR280C	SAF1	SAF1	1627.57	0.23007	0.0746187	3.08328	0.00204732	0.0426252	.	"F-Box protein involved in proteasome-dependent degradation of Aah1p; involved in proteasome-dependent degradation of Aah1p during entry of cells into quiescence; interacts with Skp1"
snR13		snR13	85.1658	0.229994	0.143542	1.60228	0.109093	0.418245	.	.
YLR236C		YLR236C	39.6985	0.229443	0.143785	1.59574	0.110547	0.420551	.	"Dubious open reading frame; unlikely to encode a functional protein, based on available experimental and comparative sequence data; overlaps ORF YLR235C"
YEL028W		YEL028W	271.673	0.229439	0.110601	2.07447	0.0380357	0.247676	.	"Dubious open reading frame; unlikely to encode a functional protein, based on available experimental and comparative sequence data"
YPR014C		YPR014C	196.061	0.229242	0.119089	1.92497	0.0542336	0.297821	.	"Dubious open reading frame; unlikely to encode a functional protein, based on available experimental and comparative sequence data; YPR014C is not an essential gene"
YNL014W	HEF3	HEF3	624.257	0.228583	0.0907818	2.51794	0.0118044	0.131447	.	"Translational elongation factor EF-3; member of the ABC superfamily; stimulates EF-1 alpha-dependent binding of aminoacyl-tRNA by the ribosome; normally expressed in zinc deficient cells; HEF3 has a paralog, YEF3, that arose from the whole genome duplica
YOR128C	ADE2	ADE2	7256.79	0.228506	0.113496	2.01334	0.0440793	0.268494	cytoplasm	"Phosphoribosylaminoimidazole carboxylase; catalyzes a step in the 'de novo' purine nucleotide biosynthetic pathway; red pigment accumulates in mutant cells deprived of adenine"
YDR451C	YHP1	YHP1	730.161	0.228139	0.0968036	2.35672	0.0184372	0.169908	nucleus	"Homeobox transcriptional repressor; binds Mcm1p and early cell cycle box (ECB) elements of cell cycle regulated genes, thereby restricting ECB-mediated transcription to the M/G1 interval; YHP1 has a paralog, YOX1, that arose from the whole genome duplica
YBR128C	ATG14	ATG14	522.572	0.227675	0.094517	2.40882	0.016004	0.155766	.	"Autophagy-specific subunit of phosphatidylinositol 3-kinase complex I; Atg14p targets complex I to the phagophore assembly site (PAS); required for localizing additional ATG proteins to the PAS; required for overflow degradation of misfolded proteins whe
YCL032W	STE50	STE50	1530.4	0.226947	0.0624313	3.63515	0.000277817	0.0109995	cytoplasm	"Adaptor protein for various signaling pathways; involved in mating response, invasive/filamentous growth, osmotolerance; acts as an adaptor that links G protein-associated Cdc42p-Ste20p complex to the effector Ste11p to modulate signal transduction"
YHL019C	APM2	APM2	1129.08	0.225459	0.0700711	3.21758	0.00129277	0.0318484	ambiguous, Golgi to vacuole	"Protein of unknown function; homologous to the medium chain of mammalian clathrin-associated protein complex; involved in vesicular transport"
YHR095W		YHR095W	24.5091	0.22543	0.133819	1.68459	0.0920672	0.381472	.	"Dubious open reading frame; unlikely to encode a functional protein, based on available experimental and comparative sequence data"
YML128C	MSC1	MSC1	15213.4	0.224906	0.0675147	3.33121	0.000864689	0.0249873	ER	"Protein of unknown function; mutant is defective in directing meiotic recombination events to homologous chromatids; the authentic, non-tagged protein is detected in highly purified mitochondria and is phosphorylated"
YBL019W	APN2	APN2	978.562	0.223432	0.065383	3.41728	0.000632506	0.0200836	cytoplasm, nucleus	"Class II abasic (AP) endonuclease involved in repair of DNA damage; homolog of human HAP1 and E. coli exoIII"
YHR215W	PHO12	PHO12	1571.38	0.222838	0.0670522	3.32335	0.000889423	0.0251311	vacuole	"One of three repressible acid phosphatases; glycoprotein that is transported to the cell surface by the secretory pathway; pregulated by phosphate starvation; PHO12 has a paralog, PHO11, that arose from a segmental duplication"
YPL257W		YPL257W	372.748	0.222559	0.104792	2.12383	0.0336848	0.233436	.	"Putative protein of unknown function; homozygous diploid deletion strain exhibits low budding index; physically interacts with Hsp82p; YPL257W is not an essential gene"
YLR146W-A		YLR146W-A	352.633	0.222537	0.103193	2.15651	0.0310441	0.225634	.	Putative protein of unknown function
YLL041C	SDH2	SDH2	6072.61	0.221016	0.0549296	4.02362	5.73092e-05	0.00346775	mitochondrion	"Iron-sulfur protein subunit of succinate dehydrogenase; the complex couples the oxidation of succinate to the transfer of electrons to ubiquinone as part of the TCA cycle and the mitochondrial respiratory chain; other members are Sdh1p, Sdh3p, and Sdh4p"
YJL188C	BUD19	BUD19	1031.81	0.220725	0.093008	2.37318	0.0176356	0.165372	.	"Dubious open reading frame; unlikely to encode a functional protein, based on available experimental and comparative sequence data; not conserved in closely related Saccharomyces species; 88% of ORF overlaps the verified gene RPL39; diploid mutant displa
YPL014W		YPL014W	3231.79	0.219425	0.143454	1.52958	0.12612	0.446398	cytoplasm, nucleus	"Putative protein of unknown function; green fluorescent protein (GFP)-fusion protein localizes to the cytoplasm and to the nucleus"
YLL002W	RTT109	RTT109	842.486	0.219331	0.0808074	2.71425	0.00664261	0.0932671	nucleus	"Histone acetyltransferase; critical for cell survival in the presence of DNA damage during S phase; prevents hyper-amplification of rDNA; acetylates H3-K56 and H3-K9; involved in non-homologous end joining and in regulation of Ty1 transposition; interact
YJL153C	INO1	INO1	79253.4	0.21879	0.0562892	3.88688	0.00010154	0.00516888	cytoplasm	"Inositol-3-phosphate synthase; involved in synthesis of inositol phosphates and inositol-containing phospholipids; transcription is coregulated with other phospholipid biosynthetic genes by Ino2p and Ino4p, which bind the UASINO DNA element"
YJR012C		YJR012C	606.825	0.218471	0.105877	2.06343	0.0390715	0.251735	.	"Essential protein of unknown function; proposed involvement in transport based on mass spectrometry analysis of copurifying proteins; partially overlaps neighboring ORF, GPI14/YJR013W"
YFR045W		YFR045W	857.653	0.218457	0.0768331	2.84326	0.00446543	0.0725095	.	"Putative mitochondrial transport protein; null mutant is viable, exhibits decreased levels of chitin and normal resistance to calcofluor white"
YLR304C	ACO1	ACO1	11648.8	0.218259	0.049495	4.40971	1.0351e-05	0.000914653	.	"Aconitase; required for the tricarboxylic acid (TCA) cycle and also independently required for mitochondrial genome maintenance; phosphorylated; component of the mitochondrial nucleoid; mutation leads to glutamate auxotrophy"
YLL018C-A	COX19	COX19	1028.33	0.217383	0.0717748	3.02868	0.00245627	0.0475968	cytoplasm, nucleus	"Protein required for cytochrome c oxidase assembly; located in the cytosol and mitochondrial intermembrane space; putative copper metallochaperone that delivers copper to cytochrome c oxidase; contains twin cysteine-x9-cysteine motifs"
YER091C	MET6	MET6	31205	0.216981	0.0612667	3.54158	0.000397732	0.0147415	cytoplasm	"Cobalamin-independent methionine synthase; involved in methionine biosynthesis and regeneration; requires a minimum of two glutamates on the methyltetrahydrofolate substrate, similar to bacterial metE homologs"
YCR102C		YCR102C	122.985	0.216699	0.137785	1.57273	0.115781	0.433014	.	"Putative protein of unknown function; involved in copper metabolism; similar to C. carbonum toxD gene; member of the quinone oxidoreductase family"
YMR112C	MED11	MED11	643.299	0.216612	0.0768045	2.82031	0.00479772	0.0755717	nucleus	"Subunit of the RNA polymerase II mediator complex; associates with core polymerase subunits to form the RNA polymerase II holoenzyme; essential protein"
YDL156W	CMR1	CMR1	597.88	0.215899	0.082548	2.61544	0.00891121	0.111852	cytoplasm, nucleus	"DNA-binding protein with preference for UV-damaged DNA; protein sequence contains three WD domains (WD-40 repeat); green fluorescent protein (GFP)-fusion protein localizes to the cytoplasm and nucleus; potential regulatory target of Mbp1p, which binds to
YCL001W-B		YCL001W-B	65.1784	0.21541	0.144259	1.49321	0.135381	0.461918	.	"Putative protein of unknown function; present in a region duplicated between chromosomes XIV and III; YCL001W-B has a paralog, DOM34, that arose from the whole genome duplication"
YCL012C		YCL012C	627.633	0.214696	0.0897842	2.39125	0.0167913	0.159988	.	"Putative protein of unknown function; orthologs are present in S. bayanus, S. paradoxus and Ashbya gossypii; YCL012C is not an essential gene"
YEL056W	HAT2	HAT2	2570.91	0.213221	0.0570643	3.7365	0.000186601	0.00825422	.	"Subunit of the Hat1p-Hat2p histone acetyltransferase complex; required for high affinity binding of the complex to free histone H4, thereby enhancing Hat1p activity; similar to human RbAp46 and 48; has a role in telomeric silencing"
YDL002C	NHP10	NHP10	2053.98	0.212957	0.0545956	3.90062	9.59465e-05	0.00500326	nucleus	"Non-essential INO80 chromatin remodeling complex subunit; preferentially binds DNA ends, protecting them from exonucleatic cleavage; deletion affects telomere maintenance via recombination; related to mammalian high mobility group proteins"
YKL035W	UGP1	UGP1	15934.9	0.212568	0.0504684	4.2119	2.53226e-05	0.00184568	cytoplasm	"UDP-glucose pyrophosphorylase (UGPase); catalyses the reversible formation of UDP-Glc from glucose 1-phosphate and UTP, involved in a wide variety of metabolic pathways, expression modulated by Pho85p through Pho4p; UGP1 has a paralog, YHL012W, that aros
YDR360W	OPI7	OPI7	85.3452	0.212164	0.140928	1.50548	0.132201	0.457602	.	"Dubious open reading frame; unlikely to encode a functional protein, based on available experimental and comparative sequence data; partially overlaps verified gene VID21/YDR359C"
YNL019C		YNL019C	129.874	0.211802	0.130226	1.62642	0.10386	0.405212	.	"Putative protein of unknown function; expression induced during heat stress; YNL019C has a paralog, YNL033W, that arose from a segmental duplication"
snR41		snR41	99.968	0.211688	0.140606	1.50554	0.132185	0.457602	.	.
YAR030C		YAR030C	81.5485	0.211265	0.140327	1.50552	0.13219	0.457602	.	"Dubious open reading frame; unlikely to encode a functional protein, based on available experimental and comparative sequence data; partially overlaps the uncharacterized ORF YAR029W and the verified gene PRM9"
YPR116W	RRG8	RRG8	298.985	0.211136	0.119668	1.76435	0.0776733	0.351338	mitochondrion	"Putative protein of unknown function; required for mitochondrial genome maintenance; null mutation results in a decrease in plasma membrane electron transport"
YJL066C	MPM1	MPM1	1138.65	0.211078	0.0732007	2.88355	0.00393216	0.0670768	ambiguous, mitochondrion	Mitochondrial intermembrane space protein of unknown function
YGR110W	CLD1	CLD1	1395.32	0.21103	0.0781267	2.70112	0.00691057	0.095733	.	"Mitochondrial cardiolipin-specific phospholipase; functions upstream of Taz1p to generate monolyso-cardiolipin; transcription increases upon genotoxic stress; involved in restricting Ty1 transposition; has homology to mammalian CGI-58"
YER033C	ZRG8	ZRG8	722.199	0.210801	0.0945815	2.22878	0.0258287	0.204525	cytoplasm	"Protein of unknown function; authentic, non-tagged protein is detected in highly purified mitochondria in high-throughput studies; GFP-fusion protein is localized to the cytoplasm; transcription induced under conditions of zinc deficiency"
YFL044C	OTU1	OTU1	1394.34	0.208737	0.0680878	3.06571	0.00217157	0.0439384	cytoplasm, nucleus	"Deubiquitylation enzyme that binds to the chaperone-ATPase Cdc48p; may contribute to regulation of protein degradation by deubiquitylating substrates that have been ubiquitylated by Ufd2p; member of the Ovarian Tumor (OTU) family; protein abundance incre
YAL024C	LTE1	LTE1	849.75	0.207976	0.0754166	2.75769	0.00582113	0.0856348	cytoplasm	"Protein similar to GDP/GTP exchange factors; without detectable GEF activity; required for asymmetric localization of Bfa1p at daughter-directed spindle pole bodies and for mitotic exit at low temperatures"
YHL031C	GOS1	GOS1	391.482	0.207956	0.0984651	2.11198	0.0346883	0.236234	.	"v-SNARE protein involved in Golgi transport; homolog of the mammalian protein GOS-28/GS28"
YMR157C	AIM36	AIM36	950.024	0.207548	0.0744382	2.78819	0.00530037	0.0801806	mitochondrion	"Protein of unknown function; null mutant displays reduced respiratory growth and elevated frequency of mitochondrial genome loss; the authentic, non-tagged protein is detected in purified mitochondria in high-throughput studies"
YDR461C-A		YDR461C-A	288.36	0.207492	0.106316	1.95165	0.0509794	0.28994	.	Putative protein of unknown function
YLR390W	ECM19	ECM19	608.782	0.207351	0.0867669	2.38974	0.0168601	0.159988	mitochondrion	"Putative protein of unknown function; the authentic, non-tagged protein is detected in highly purified mitochondria in high-throughput studies"
YOR136W	IDH2	IDH2	6804.69	0.207273	0.0513206	4.03878	5.37303e-05	0.00331371	mitochondrion	"Subunit of mitochondrial NAD(+)-dependent isocitrate dehydrogenase; complex catalyzes the oxidation of isocitrate to alpha-ketoglutarate in the TCA cycle; phosphorylated"
YLR133W	CKI1	CKI1	3589.13	0.206517	0.0420351	4.91296	8.97098e-07	0.000143566	cytoplasm	"Choline kinase; catalyzes the first step in phosphatidylcholine synthesis via the CDP-choline (Kennedy pathway); exhibits some ethanolamine kinase activity contributing to phosphatidylethanolamine synthesis via the CDP-ethanolamine pathway; CKI1 has a pa
YEL073C		YEL073C	3817.27	0.206276	0.0639409	3.22605	0.00125512	0.0314466	ambiguous	"Putative protein of unknown function; located adjacent to ARS503 and the telomere on the left arm of chromosome V; regulated by inositol/choline"
YLR257W		YLR257W	20473.5	0.20619	0.0474712	4.34346	1.40254e-05	0.0011288	cytoplasm	"Protein of unknown function; protein abundance increases in response to DNA replication stress"
YNL033W		YNL033W	86.2847	0.205468	0.14082	1.45908	0.144542	0.478624	.	"Putative protein of unknown function; YNL033W has a paralog, YNL019C, that arose from a segmental duplication"
YOL153C		YOL153C	2752.91	0.205412	0.0583108	3.52271	0.000427156	0.0155669	.	Hypothetical protein
YCL041C		YCL041C	50.5983	0.204962	0.144242	1.42096	0.155329	0.491504	.	"Dubious open reading frame; unlikely to encode a functional protein, based on available experimental and comparative sequence data; partially overlaps both the verified gene PDI1/YCL043C and the uncharacterized gene YCL042W"
YLR298C	YHC1	YHC1	1248.65	0.204676	0.0761636	2.68732	0.00720274	0.0982944	nucleus	"Component of the U1 snRNP complex required for pre-mRNA splicing; putative ortholog of human U1C protein, which is involved in formation of a complex between U1 snRNP and the pre-mRNA 5' splice site"
YMR105C	PGM2	PGM2	23595.7	0.204533	0.0688301	2.97157	0.00296284	0.0541414	cytoplasm, nucleus	"Phosphoglucomutase; catalyzes the conversion from glucose-1-phosphate to glucose-6-phosphate, which is a key step in hexose metabolism; functions as the acceptor for a Glc-phosphotransferase; protein abundance increases in response to DNA replication str
YBR145W	ADH5	ADH5	2075.51	0.202515	0.0612064	3.30872	0.000937239	0.0259202	cytoplasm, nucleus	"Alcohol dehydrogenase isoenzyme V; involved in ethanol production; ADH5 has a paralog, ADH1, that arose from the whole genome duplication"
YIL007C	NAS2	NAS2	807.607	0.202283	0.0675124	2.99624	0.00273336	0.0512624	cytoplasm	"Proteasome-interacting protein; involved in the assembly of the base subcomplex of the 19S proteasomal regulatory particle (RP); similar to mammalian proteasomal modulator subunit; non-essential gene; interacts with Rpn4p; protein abundance increases in
YEL038W	UTR4	UTR4	1444.3	0.201654	0.0686446	2.93766	0.00330701	0.0585944	cytoplasm, nucleus	"Protein with sequence similarity to acireductone synthases; involved in methionine salvage; found in both the cytoplasm and nucleus"
YIL113W	SDP1	SDP1	398.371	0.201589	0.111301	1.8112	0.0701102	0.335082	mitochondrion	"Stress-inducible dual-specificity MAP kinase phosphatase; negatively regulates Slt2p MAP kinase by direct dephosphorylation, diffuse localization under normal conditions shifts to punctate localization after heat shock; SDP1 has a paralog, MSG5, that aro
YDL169C	UGX2	UGX2	845.356	0.201535	0.0806412	2.49915	0.0124491	0.136524	.	"Protein of unknown function; transcript accumulates in response to any combination of stress conditions"
YMR068W	AVO2	AVO2	692.018	0.201325	0.0822879	2.44659	0.0144216	0.146593	.	"Component of a complex containing the Tor2p kinase and other proteins; complex may have a role in regulation of cell growth"
YPL073C		YPL073C	13.0258	0.200959	0.125713	1.59856	0.109919	0.419653	.	"Dubious open reading frame; unlikely to encode a functional protein, based on available experimental and comparative sequence data; completely overlaps with verified gene UBP16/YPL072W; may interact with ribosome based on co-purification experiments"
YHL009W-B		YHL009W-B	25.2515	0.20081	0.138749	1.44729	0.147816	0.483259	.	"Retrotransposon TYA Gag and TYB Pol genes; transcribed/translated as one unit; polyprotein is processed to make a nucleocapsid-like protein (Gag), reverse transcriptase (RT), protease (PR), and integrase (IN); similar to retroviral genes"
YMR273C	ZDS1	ZDS1	1557.79	0.200345	0.063858	3.13735	0.00170483	0.0375514	cytoplasm	"Protein with a role in regulating Swe1p-dependent polarized growth; involved in maintaining Cdc55p in the cytoplasm where it promotes mitotic entry; involved in mitotic exit through Cdc14p regulation; interacts with silencing proteins at telomeres; has a
YPR017C	DSS4	DSS4	800.889	0.199947	0.0907101	2.20424	0.0275072	0.211885	cytoplasm, nucleus	"Guanine nucleotide dissociation stimulator for Sec4p; functions in the post-Golgi secretory pathway; binds zinc, found both on membranes and in the cytosol"
YMR057C		YMR057C	84.312	0.19964	0.140653	1.41938	0.155789	0.491805	.	"Dubious open reading frame; unlikely to encode a functional protein, based on available experimental and comparative sequence data; partially overlaps verified ORF AAC1"
YHL044W		YHL044W	263.364	0.199228	0.119964	1.66073	0.0967678	0.392332	.	"Putative integral membrane protein; member of DUP240 gene family; green fluorescent protein (GFP)-fusion protein localizes to the plasma membrane in a punctate pattern"
YER134C		YER134C	748.244	0.199103	0.0745079	2.67223	0.00753482	0.100266	cytoplasm, nucleus	"Magnesium-dependent acid phosphatase; member of the haloacid dehalogenase superfamily; non-essential gene"
YAR071W	PHO11	PHO11	1329.8	0.198764	0.0773233	2.57056	0.0101536	0.12057	vacuole	"One of three repressible acid phosphatases; glycoprotein that is transported to the cell surface by the secretory pathway; induced by phosphate starvation and coordinately regulated by PHO4 and PHO2; PHO11 has a paralog, PHO12, that arose from a segmenta
snR69		snR69	32.9504	0.198543	0.139143	1.42689	0.153611	0.488431	.	.
YJL046W	AIM22	AIM22	1014.76	0.197042	0.0835929	2.35717	0.018415	0.169908	.	"Putative lipoate-protein ligase; required along with Lip2 and Lip5 for lipoylation of Lat1p and Kgd2p; similar to E. coli LplA; null mutant displays reduced frequency of mitochondrial genome loss"
YNL052W	COX5A	COX5A	7286.21	0.19698	0.0580671	3.39228	0.000693138	0.021186	mitochondrion	"Subunit Va of cytochrome c oxidase; cytochrome c oxidase is the terminal member of the mitochondrial inner membrane electron transport chain; Cox5Ap is predominantly expressed during aerobic growth while its isoform Vb (Cox5Bp) is expressed during anaero
YKL091C		YKL091C	1971.19	0.196967	0.0770858	2.55517	0.0106135	0.123549	cytoplasm, nucleus	"Putative phosphatidylinositol/phosphatidylcholine transfer protein; possibly involved in lipid metabolism; localizes to the nucleus; contains a CRAL/TRIO domain and binds several lipids in a large-scale study; YKL091C has a paralog, SEC14, that arose fro
YDL090C	RAM1	RAM1	898.862	0.19682	0.0787571	2.49907	0.0124519	0.136524	cytoplasm	"Beta subunit of the CAAX farnesyltransferase (FTase); this complex prenylates the a-factor mating pheromone and Ras proteins; required for the membrane localization of Ras proteins and a-factor; homolog of the mammalian FTase beta subunit"
YBR120C	CBP6	CBP6	966.965	0.196398	0.077715	2.52716	0.0114989	0.128953	mitochondrion	"Mitochondrial protein required for translation of the COB mRNA; forms a complex with Cbp3p that binds to mt ribosomes near the polypeptide tunnel exit and promotes efficient translation of the COB mRNA; Cbp3p-Cbp6p complex also interacts with newly synth
YOR163W	DDP1	DDP1	2756.01	0.196327	0.059318	3.30974	0.000933823	0.0259202	cytoplasm, nucleus	"Polyphosphate phosphatase; hydrolyzes diphosphorylated inositol polyphosphates and diadenosine polyphosphates; high specificity for diadenosine hexa- and pentaphosphates; contains endopolyphosphatase activity with a high affinity for polyphosphates, an a
YDL160C-A	MHF2	MHF2	419.533	0.196194	0.100246	1.95712	0.0503338	0.287994	.	"Component of the heterotetrameric MHF histone-fold complex; in humans the MHF complex interacts with both DNA and Mph1p ortholog FANCM to stabilize and remodel blocked replication forks and repair damaged DNA; mhf2 srs2 double mutants are MMS hypersensit
YOL096C	COQ3	COQ3	1391.89	0.195547	0.0696847	2.80617	0.00501348	0.0776727	mitochondrion	"O-methyltransferase; catalyzes two different O-methylation steps in ubiquinone (Coenzyme Q) biosynthesis; component of a mitochondrial ubiquinone-synthesizing complex; phosphoprotein"
YDR130C	FIN1	FIN1	1224.78	0.195197	0.0641247	3.04402	0.00233443	0.0462131	cytoplasm, nucleus, spindle pole	"Spindle pole body-related intermediate filament protein; forms cell cycle-specific filaments between spindle pole bodies in dividing cells; localizes to poles and microtubules of spindle during anaphase and contributes to spindle stability; involved in G
YGL188C		YGL188C	523.354	0.194768	0.0996971	1.95359	0.0507494	0.28958	.	"Dubious open reading frame; unlikely to encode a functional protein, based on available experimental and comparative sequence data"
snR8		snR8	230.621	0.194546	0.119813	1.62375	0.10443	0.405541	.	.
YDR408C	ADE8	ADE8	2341.01	0.193666	0.056987	3.39842	0.000677765	0.020966	cytoplasm, nucleus	"Phosphoribosyl-glycinamide transformylase; catalyzes a step in the 'de novo' purine nucleotide biosynthetic pathway"
YBR244W	GPX2	GPX2	1296.98	0.19326	0.0684454	2.82356	0.00474935	0.0752157	cytoplasm, nucleus	"Phospholipid hydroperoxide glutathione peroxidase; protects cells from phospholipid hydroperoxides and nonphospholipid peroxides during oxidative stress; induced by glucose starvation; protein abundance increases in response to DNA replication stress"
YJL151C	SNA3	SNA3	3795.93	0.193247	0.0612401	3.15556	0.00160188	0.0359248	vacuole	"Protein involved in efficient MVB sorting of proteins to the vacuole; may function as an RSP5 adapter protein for MVB cargos; integral membrane protein localized to vacuolar intralumenal vesicles"
YOR292C		YOR292C	1012.95	0.193022	0.0646475	2.98577	0.00282869	0.052286	vacuole	"Putative protein of unknown function; green fluorescent protein (GFP)-fusion protein localizes to the vacuole; YOR292C is not an essential gene"
YNL105W	RRT16	RRT16	12.1323	0.192792	0.118603	1.62552	0.104051	0.405212	.	"Dubious open reading frame; unlikely to encode a functional protein, based on available experimental and comparative sequence data; partially overlaps verified gene INP52; identified in a screen for mutants with decreased levels of rDNA transcription"
YER010C		YER010C	1428.16	0.192181	0.0729372	2.63489	0.00841655	0.108184	.	"Bifunctional HMG aldolase/oxaloacetate decarboxylase; requires divalent metal ions for activity; competitively inhibited by oxalate; forms a ring-shaped homotrimer; similar to members of the prokaryotic RraA family of class II (divalent metal ion depende
YPR145W	ASN1	ASN1	11887.3	0.192074	0.0588205	3.26543	0.00109299	0.0287312	cytoplasm	"Asparagine synthetase; catalyzes the synthesis of L-asparagine from L-aspartate in the asparagine biosynthetic pathway; ASN1 has a paralog, ASN2, that arose from the whole genome duplication"
YGL068W	MNP1	MNP1	573.385	0.191283	0.0877223	2.18055	0.0292165	0.218664	mitochondrion	"Protein associated with the mitochondrial nucleoid; putative mitochondrial ribosomal protein with similarity to E. coli L7/L12 ribosomal protein; required for normal respiratory growth"
YBR236C	ABD1	ABD1	1963.14	0.191119	0.061909	3.08709	0.00202127	0.0423006	nucleus	"Methyltransferase; catalyzes the transfer of a methyl group from S-adenosylmethionine to the GpppN terminus of capped mRNA; nuclear protein that relocalizes to the cytosol in response to hypoxia"
YGR179C	OKP1	OKP1	1081.68	0.190935	0.0782261	2.44081	0.0146544	0.147325	spindle pole	"Outer kinetochore protein required for accurate chromosome segregation; component of COMA (Ctf19p, Okp1p, Mcm21p, Ame1p) a kinetochore sub-complex which functions as a platform for kinetochore assembly; orthologous to human centromere constitutive-associ
YJL196C	ELO1	ELO1	2026.03	0.190902	0.0603207	3.16479	0.00155194	0.0357799	ER	"Elongase I, medium-chain acyl elongase; catalyzes carboxy-terminal elongation of unsaturated C12-C16 fatty acyl-CoAs to C16-C18 fatty acids; ELO1 has a paralog, ELO2, that arose from the whole genome duplication"
YHR097C		YHR097C	7502.65	0.19061	0.0731998	2.60396	0.00921524	0.113704	cytoplasm, nucleus	"Putative protein of unknown function; green fluorescent protein (GFP)-fusion protein localizes to the cytoplasm and the nucleus; YHR097C has a paralog, PAL1, that arose from the whole genome duplication"
YPR066W	UBA3	UBA3	661.536	0.190477	0.0863302	2.20638	0.0273575	0.211666	cytoplasm, punctate composite	"Protein that activates Rub1p (NEDD8) before neddylation; acts together with Ula1p; may play a role in protein degradation; GFP-fusion protein localizes to the cytoplasm in a punctate pattern "
YOR289W		YOR289W	2157.57	0.1904	0.0634421	3.00116	0.00268949	0.0510367	cytoplasm, nucleus	"Putative protein of unknown function; transcription induced by the unfolded protein response; green fluorescent protein (GFP)-fusion protein localizes to both the cytoplasm and the nucleus"
YCL030C	HIS4	HIS4	6100.99	0.190301	0.0572142	3.32612	0.000880644	0.0250545	cytoplasm	"Multifunctional enzyme containing phosphoribosyl-ATP pyrophosphatase; phosphoribosyl-AMP cyclohydrolase, and histidinol dehydrogenase activities; catalyzes the second, third, ninth and tenth steps in histidine biosynthesis"
YML004C	GLO1	GLO1	6836.22	0.190177	0.0401047	4.74202	2.11597e-06	0.000271437	cytoplasm, nucleus	"Monomeric glyoxalase I; catalyzes the detoxification of methylglyoxal (a by-product of glycolysis) via condensation with glutathione to produce S-D-lactoylglutathione; expression regulated by methylglyoxal levels and osmotic stress"
YGL204C		YGL204C	220.135	0.190087	0.12261	1.55034	0.121059	0.438234	.	"Protein of unknown function; mRNA identified as translated by ribosome profiling data"
YKL115C		YKL115C	642.856	0.189919	0.0921258	2.06152	0.0392534	0.252276	.	"Dubious open reading frame; unlikely to encode a functional protein, based on available experimental and comparative sequence data; partially overlaps the verified gene PRR1"
YCL024W	KCC4	KCC4	588.103	0.189616	0.0965521	1.96387	0.0495451	0.286406	ambiguous, bud, bud neck, cell periphery	"Protein kinase of the bud neck involved in the septin checkpoint; associates with septin proteins, negatively regulates Swe1p by phosphorylation, shows structural homology to bud neck kinases Gin4p and Hsl1p; KCC4 has a paralog, GIN4, that arose from the
YDR415C		YDR415C	1270.52	0.189547	0.0670628	2.82641	0.00470733	0.0749201	.	Putative aminopeptidase
YIL150C	MCM10	MCM10	555.115	0.189368	0.103121	1.83637	0.0663035	0.32518	cytoplasm, nucleus	"Essential chromatin-associated protein; involved in the initiation of DNA replication; required for the association of the MCM2-7 complex with replication origins; required to stabilize the catalytic subunit of DNA polymerase-alpha"
YFR008W	FAR7	FAR7	710.08	0.18932	0.0861103	2.19858	0.027908	0.213369	ambiguous	"Protein involved in recovery from pheromone-induced cell cycle arrest; acts in a Far1p-independent pathway; interacts with Far3p, Far8p, Far9p, Far10p, and Far11p; protein abundance increases in response to DNA replication stress"
YEL005C	VAB2	VAB2	915.178	0.18913	0.0730276	2.58984	0.00960203	0.116249	punctate composite	"Subunit of the BLOC-1 complex involved in endosomal maturation; interacts with Vps21p-GFP; has potential role in vacuolar function, as suggested by its ability to bind Vac8p; likely member of; Vab2p-GFP-fusion localizes to cytoplasm in punctate pattern"
YBR169C	SSE2	SSE2	3275.62	0.189067	0.102239	1.84926	0.0644202	0.322444	cytoplasm	"Member of the heat shock protein 70 (HSP70) family; may be involved in protein folding; localized to the cytoplasm; SSE2 has a paralog, SSE1, that arose from the whole genome duplication"
YOR132W	VPS17	VPS17	3015.85	0.188799	0.0545895	3.45853	0.000543138	0.0181442	endosome	"Subunit of the membrane-associated retromer complex; essential for endosome-to-Golgi retrograde protein transport; peripheral membrane protein that assembles onto the membrane with Vps5p to promote vesicle formation; required for recruiting the retromer
YMR110C	HFD1	HFD1	4965.62	0.188591	0.0553872	3.40495	0.000661767	0.0207052	endosome, lipid particle	"Hexadecenal dehydrogenase; involved in the conversion of sphingosine 1-phosphate breakdown product hexadecenal to hexadecenoic acid; located in the mitochondrial outer membrane and also in lipid particles; has similarity to ALDH3A2, a human fatty aldehyd
YLR111W		YLR111W	44.8532	0.188085	0.144271	1.30369	0.192338	0.542633	.	"Dubious open reading frame; unlikely to encode a functional protein, based on available experimental and comparative sequence data"
YBL031W	SHE1	SHE1	758.051	0.187549	0.0762109	2.46092	0.0138582	0.143597	microtubule	"Mitotic spindle protein; interacts with components of the Dam1 (DASH) complex, its effector Sli15p, and microtubule-associated protein Bim1p; also localizes to nuclear microtubules and to the bud neck in a ring-shaped structure; inhibits dynein function"
YCR096C	HMRA2	HMRA2	22.9869	0.18691	0.125136	1.49366	0.135265	0.461918	.	"Silenced copy of a2 at HMR; similarity to Alpha2p; required along with a1p for inhibiting expression of the HO endonuclease in a/alpha HO/HO diploid cells with an active mating-type interconversion system"
YGL047W	ALG13	ALG13	593.341	0.186881	0.0861312	2.16973	0.0300273	0.22214	ER	"Catalytic component of UDP-GlcNAc transferase; required for the second step of dolichyl-linked oligosaccharide synthesis; anchored to the ER membrane via interaction with Alg14p; similar to bacterial and human glycosyltransferases; protein abundance incr
YHR214W		YHR214W	59.9081	0.186843	0.144159	1.29609	0.194944	0.546052	.	"Putative protein of unknown function; predicted to be a glycosylphosphatidylinositol-modified (GPI) protein; YHR214W has a paralog, YAR066W, that arose from a segmental duplication"
snR57		snR57	45.6569	0.186716	0.140257	1.33124	0.18311	0.530473	.	.
YGR160W		YGR160W	12.8025	0.186678	0.122541	1.52339	0.12766	0.448375	.	"Dubious open reading frame; unlikely to encode a functional protein, based on available experimental and comparative sequence data"
YHR004C	NEM1	NEM1	2897.24	0.186293	0.0522497	3.56543	0.000363255	0.0137865	punctate composite	"Probable catalytic subunit of Nem1p-Spo7p phosphatase holoenzyme; regulates nuclear growth by controlling phospholipid biosynthesis, required for normal nuclear envelope morphology and sporulation; homolog of the human protein Dullard"
YBL063W	KIP1	KIP1	1027.32	0.186288	0.0725121	2.56906	0.0101974	0.120676	microtubule	"Kinesin-related motor protein; required for mitotic spindle assembly, chromosome segregation, and 2 micron plasmid partitioning; functionally redundant with Cin8p for chromosomal but not plasmid functions"
tV(AAC)E2		tV(AAC)E2	5.1573	0.186255	0.0925543	2.01238	0.0441798	NA	.	.
YNR007C	ATG3	ATG3	1455.78	0.184818	0.0651363	2.8374	0.00454822	0.0731651	cytoplasm	"E2-like enzyme; involved in autophagy and the cytoplasm-to-vacuole targeting (Cvt) pathway; plays a role in formation of Atg8p-phosphatidylethanolamine conjugates, which are involved in membrane dynamics during autophagy and Cvt; interaction with Atg8p i
YIL059C		YIL059C	21.8836	0.184435	0.137558	1.34078	0.179993	0.526917	.	"Dubious open reading frame; unlikely to encode a functional protein, based on available experimental and comparative sequence data; partially overlaps the uncharacterized ORF YIL060W"
ICR1		ICR1	374.893	0.184016	0.111809	1.64581	0.0998026	0.399335	.	.
YHR034C	PIH1	PIH1	886.352	0.183978	0.0695172	2.6465	0.00813284	0.105741	cytoplasm, nucleus	"Component of the conserved R2TP complex (Rvb1-Rvb2-Tah1-Pih1); R2TP complex interacts with Hsp90 (Hsp82p and Hsc82p) to mediate assembly large protein complexes such as box C/D snoRNPs and RNA polymerase II"
YBR188C	NTC20	NTC20	878.976	0.18358	0.0743871	2.46791	0.0135905	0.143377	nucleus	"Member of the NineTeen Complex (NTC); this complex contains Prp19p and stabilizes U6 snRNA in catalytic forms of the spliceosome containing U2, U5, and U6 snRNAs"
YDR345C	HXT3	HXT3	796.513	0.182932	0.0890554	2.05414	0.0399626	0.254727	cell periphery, vacuole	"Low affinity glucose transporter of the major facilitator superfamily; expression is induced in low or high glucose conditions; HXT3 has a paralog, HXT5, that arose from the whole genome duplication"
YOR192C-C		YOR192C-C	90.8695	0.182549	0.140082	1.30316	0.192521	0.542633	.	"Putative protein of unknown function; identified by expression profiling and mass spectrometry"
YDR241W	BUD26	BUD26	153.722	0.182179	0.129528	1.40648	0.159581	0.498465	.	"Dubious open reading frame; unlikely to encode a functional protein, based on available experimental and comparative sequence data; not conserved in closely related Saccharomyces species; 1% of ORF overlaps the verified gene SNU56; diploid mutant display
YAR066W		YAR066W	36.0877	0.182142	0.140705	1.2945	0.195493	0.546197	.	"Putative GPI protein; YAR066W has a paralog, YHR214W, that arose from a segmental duplication"
YHL021C	AIM17	AIM17	10931.3	0.18191	0.0661791	2.74875	0.00598232	0.0872059	mitochondrion	"Putative protein of unknown function; the authentic, non-tagged protein is detected in highly purified mitochondria in high-throughput studies; null mutant displays reduced frequency of mitochondrial genome loss"
YAL055W	PEX22	PEX22	690.081	0.18124	0.0822916	2.20242	0.0276359	0.212284	punctate composite	"Putative peroxisomal membrane protein; required for import of peroxisomal proteins; functionally complements a Pichia pastoris pex22 mutation"
YDL059C	RAD59	RAD59	346.975	0.181071	0.118006	1.53442	0.124925	0.444904	cytoplasm, nucleus	"Protein involved DNA double-strand break repair; repairs breaks in DNA during vegetative growth via recombination and single-strand annealing; anneals complementary single-stranded DNA; forms nuclear foci upon DNA replication stress; required for loading
YMR300C	ADE4	ADE4	5240.55	0.180971	0.0721131	2.50954	0.0120887	0.13438	cytoplasm	"Phosphoribosylpyrophosphate amidotransferase (PRPPAT); catalyzes first step of the 'de novo' purine nucleotide biosynthetic pathway; also known as amidophosphoribosyltransferase"
YJL102W	MEF2	MEF2	1498.25	0.180877	0.0737952	2.45106	0.0142434	0.145938	mitochondrion	Mitochondrial elongation factor involved in translational elongation
YOL005C	RPB11	RPB11	2106.46	0.180705	0.0641649	2.81625	0.00485872	0.0761343	nucleus	"RNA polymerase II subunit B12.5; part of central core; similar to Rpc19p and bacterial alpha subunit"
YDL019C	OSH2	OSH2	4338.52	0.180372	0.0665646	2.70972	0.00673395	0.0940992	punctate composite	"Member of an oxysterol-binding protein family with seven members; in S. cerevisiae, family members have overlapping, redundant functions in sterol metabolism and collectively perform a function essential for viability; OSH2 has a paralog, SWH1, that aros
YKL108W	SLD2	SLD2	920.807	0.179908	0.0795227	2.26234	0.0236762	0.194264	nucleus	"Single-stranded DNA origin-binding and annealing protein; required for initiation of DNA replication; phosphorylated in S phase by cyclin-dependent kinases (Cdks), promoting origin binding, DNA replication and Dpb11p complex formation; component of the p
YJL205C	NCE101	NCE101	445.626	0.179876	0.0988999	1.81877	0.0689465	0.33175	.	"Protein of unknown function; involved in secretion of proteins that lack classical secretory signal sequences"
YDR513W	GRX2	GRX2	4478.39	0.179683	0.055353	3.24612	0.00116988	0.0300144	nucleus	"Cytoplasmic glutaredoxin; thioltransferase, glutathione-dependent disulfide oxidoreductase involved in maintaining redox state of target proteins, also exhibits glutathione peroxidase activity, expression induced in response to stress; GRX2 has two in-fr
YDR187C		YDR187C	50.3722	0.179585	0.144202	1.24537	0.212994	0.562431	.	"Dubious open reading frame; unlikely to encode a functional protein, based on available experimental and comparative sequence data; partially overlaps the verified, essential ORF CCT6/YDR188W"
tD(GUC)O		tD(GUC)O	22.9522	0.179394	0.130224	1.37758	0.168335	0.510869	.	.
YIL029C		YIL029C	353.2	0.179149	0.105684	1.69513	0.0900504	0.377505	.	"Putative protein of unknown function; deletion confers sensitivity to 4-(N-(S-glutathionylacetyl)amino) phenylarsenoxide (GSAO); YIL029C has a paralog, YPR071W, that arose from a single-locus duplication"
YMR172C-A		YMR172C-A	9.61841	0.178659	0.111292	1.60532	0.108424	0.417263	.	"Dubious open reading frame; unlikely to encode a functional protein, based on available experimental and comparative sequence data; almost completely overlaps 3' end of ORF HOT1/YMR172W"
YMR204C	INP1	INP1	809.312	0.178502	0.0893937	1.99681	0.0458456	0.274817	peroxisome	"Peripheral membrane protein of peroxisomes; involved in peroxisomal inheritance; recruitment to peroxisomes is mediated by interaction with Pex3p at the peroxisomal membrane"
YNR024W	MPP6	MPP6	503.91	0.178196	0.10223	1.74309	0.0813184	0.359212	nucleus	"Nuclear exosome-associated RNA binding protein; involved in surveillance of pre-rRNAs and pre-mRNAs, and the degradation of cryptic non-coding RNAs (ncRNA); copurifies with ribosomes; relocalizes to the cytosol in response to hypoxia"
YLR240W	VPS34	VPS34	1636.57	0.177889	0.0574823	3.09467	0.00197033	0.0414351	endosome	"Phosphatidylinositol (PI) 3-kinase that synthesizes PI-3-phosphate; forms membrane-associated signal transduction complex with Vps15p to regulate protein sorting; activated by the GTP-bound form of Gpa1p; a fraction is localized, with Vps15p, to nuclear
YPL116W	HOS3	HOS3	2768.12	0.177746	0.0534505	3.32543	0.000882807	0.0250545	bud neck	"Trichostatin A-insensitive homodimeric histone deacetylase (HDAC); specificity in vitro for histones H3, H4, H2A, and H2B; similar to Hda1p, Rpd3p, Hos1p, and Hos2p; deletion results in increased histone acetylation at rDNA repeats"
YGL018C	JAC1	JAC1	560.178	0.177572	0.0964549	1.84099	0.0656232	0.324261	mitochondrion	"Specialized J-protein that functions in Fe-S cluster biogenesis; functions with Hsp70 in Fe-S cluster biogenesis in mitochondria; involved in iron metabolism; contains a J domain typical to J-type chaperones; localizes to the mitochondrial matrix"
YML054C	CYB2	CYB2	3288.41	0.177493	0.0576856	3.0769	0.00209163	0.0432476	.	"Cytochrome b2 (L-lactate cytochrome-c oxidoreductase); component of the mitochondrial intermembrane space, required for lactate utilization; expression is repressed by glucose and anaerobic conditions"
YGR174C	CBP4	CBP4	1878.83	0.176578	0.0650765	2.71339	0.00665986	0.0932671	mitochondrion	"Mitochondrial protein required for assembly of cytochrome bc1 complex; interacts with the Cbp3p-Cbp6p complex and newly synthesized cytochrome b (Cobp) to promote assembly of Cobp into the cytochrome bc1 complex"
YNR037C	RSM19	RSM19	1383.28	0.176388	0.0690016	2.55628	0.0105797	0.123378	.	"Mitochondrial ribosomal protein of the small subunit; has similarity to E. coli S19 ribosomal protein"
YDR058C	TGL2	TGL2	854.405	0.176374	0.0750229	2.35094	0.0187261	0.17134	.	"Triacylglycerol lipase that is localized to the mitochondria; has lipolytic activity towards triacylglycerols and diacylglycerols when expressed in E. coli"
YJR010C-A	SPC1	SPC1	1058.55	0.17633	0.0802113	2.19832	0.0279262	0.213369	ER	"Subunit of the signal peptidase complex (SPC); SPC cleaves the signal sequence from proteins targeted to the endoplasmic reticulum (ER); homolog of the SPC12 subunit of mammalian signal peptidase complex; protein abundance increases in response to DNA re
YHR139C-A		YHR139C-A	64.2296	0.176325	0.144136	1.22332	0.221209	0.570274	.	"Dubious open reading frame; unlikely to encode a functional protein, based on available experimental and comparative sequence data"
YDR282C		YDR282C	1055.93	0.176147	0.0679896	2.59079	0.0095755	0.116249	.	"Mitochondrial inner membrane protein of unknown function; localizes to the inner membrane with the C terminus facing the intermembrane space; ortholog of human RMND1, mutation in which is implicated in infantile encephaloneuromyopathy and defective mitoc
YCR099C		YCR099C	157.205	0.17594	0.131787	1.33503	0.181865	0.529017	.	Putative protein of unknown function
YKL141W	SDH3	SDH3	7699.58	0.175655	0.0555679	3.16109	0.00157179	0.0357799	.	"Subunit of succinate dehydrogenase and of TIM22 translocase; functions as cytochrome b subunit of succinate dehydrogenase, which couples oxidation of succinate to transfer of electrons to ubiquinone as part of the TCA cycle and the mitochondrial respirat
YFR015C	GSY1	GSY1	20554.1	0.17555	0.0663445	2.64604	0.00814411	0.105741	cytoplasm, punctate composite	"Glycogen synthase; expression induced by glucose limitation, nitrogen starvation, environmental stress, and entry into stationary phase; GSY1 has a paralog, GSY2, that arose from the whole genome duplication; relocalizes from nucleus to cytoplasmic foci
tN(GUU)N1		tN(GUU)N1	15.6711	0.17544	0.12569	1.39582	0.16277	0.500962	.	.
YPR191W	QCR2	QCR2	12736.9	0.17537	0.0536013	3.27174	0.00106886	0.0282127	mitochondrion	"Subunit 2 of ubiquinol cytochrome-c reductase (Complex III); Complex III is a component of the mitochondrial inner membrane electron transport chain; phosphorylated; transcription is regulated by Hap1p, Hap2p/Hap3p, and heme"
YGR053C		YGR053C	368.993	0.175204	0.122804	1.4267	0.153666	0.488431	.	Putative protein of unknown function
YOL086C	ADH1	ADH1	98402.2	0.174861	0.0743148	2.35298	0.0186238	0.170798	.	"Alcohol dehydrogenase; fermentative isozyme active as homo- or heterotetramers; required for the reduction of acetaldehyde to ethanol, the last step in the glycolytic pathway; ADH1 has a paralog, ADH5, that arose from the whole genome duplication"
YDL104C	QRI7	QRI7	542.616	0.174776	0.0942899	1.8536	0.063796	0.320689	mitochondrion	"Protein involved in threonylcarbamoyl adenosine biosynthesis; Sua5p and Qri7p are necessary and sufficient for RNA t6A modification in vitro; highly conserved mitochondrial protein; essential for t6A modification of mitochondrial tRNAs that decode ANN co
YMR095C	SNO1	SNO1	316.035	0.174654	0.112123	1.55769	0.119306	0.437494	cytoplasm	"Protein of unconfirmed function; involved in pyridoxine metabolism; expression is induced during stationary phase; forms a putative glutamine amidotransferase complex with Snz1p, with Sno1p serving as the glutaminase"
YIL098C	FMC1	FMC1	952.13	0.174499	0.0831546	2.09849	0.0358623	0.241112	mitochondrion	"Mitochondrial matrix protein; required for assembly or stability at high temperature of the F1 sector of mitochondrial F1F0 ATP synthase; null mutant temperature sensitive growth on glycerol is suppressed by multicopy expression of Odc1p"
YNL092W		YNL092W	463.056	0.173654	0.0890533	1.95	0.0511765	0.28997	.	"Putative S-adenosylmethionine-dependent methyltransferase; of the seven beta-strand family; YNL092W is not an essential gene"
YDL065C	PEX19	PEX19	1531.45	0.173104	0.0641718	2.69752	0.00698591	0.0963605	cytoplasm	"Chaperone and import receptor for newly-synthesized class I PMPs; binds peroxisomal membrane proteins (PMPs) in the cytoplasm and delivers them to the peroxisome for subsequent insertion into the peroxisomal membrane; interacts with Myo2p and contributes
YMR107W	SPG4	SPG4	1445.53	0.173066	0.138735	1.24746	0.212228	0.561618	.	"Protein required for high temperature survival during stationary phase; not required for growth on nonfermentable carbon sources"
YLR085C	ARP6	ARP6	1652.57	0.172879	0.0609336	2.83718	0.00455143	0.0731651	cytoplasm, nucleus	"Actin-related protein that binds nucleosomes; a component of the SWR1 complex, which exchanges histone variant H2AZ (Htz1p) for chromatin-bound histone H2A"
YMR029C	FAR8	FAR8	2824.62	0.172263	0.0448299	3.8426	0.000121738	0.00600637	ambiguous, cytoplasm, ER	"Protein involved in recovery from arrest in response to pheromone; acts in a cell cycle arrest recovery pathway independent from Far1p; interacts with Far3p, Far7p, Far9p, Far10p, and Far11p"
YNL179C		YNL179C	321.557	0.172231	0.110502	1.55863	0.119084	0.437494	.	"Dubious open reading frame; unlikely to encode a functional protein, based on available experimental and comparative sequence data; not conserved in closely related Saccharomyces species; deletion in cyr1 mutant results in loss of stress resistance"
YNL315C	ATP11	ATP11	2186.01	0.172038	0.0709138	2.42602	0.0152655	0.151598	mitochondrion	"Molecular chaperone; required for the assembly of alpha and beta subunits into the F1 sector of mitochondrial F1F0 ATP synthase; N-terminally propionylated in vivo"
YFR021W	ATG18	ATG18	1466.42	0.171707	0.0638291	2.6901	0.00714305	0.0979955	ambiguous	"Phosphoinositide binding protein; required for vesicle formation in autophagy and the cytoplasm-to-vacuole targeting (Cvt) pathway; binds both phosphatidylinositol (3,5)-bisphosphate and phosphatidylinositol 3-phosphate; WD-40 repeat protein; relocalizes
YJR050W	ISY1	ISY1	1283.37	0.171659	0.063394	2.70781	0.00677287	0.0943748	cytoplasm, nucleus	"Member of the NineTeen Complex (NTC); NTC contains Prp19p and stabilizes U6 snRNA in catalytic forms of spliceosome containing U2, U5, and U6 snRNAs; interacts with Prp16p to modulate splicing fidelity; isy1 syf2 cells have defective spindles "
YCR106W	RDS1	RDS1	591.424	0.171425	0.0863701	1.98477	0.0471696	0.278844	.	"Putative zinc cluster transcription factor; involved in conferring resistance to cycloheximide"
YGR080W	TWF1	TWF1	3395.46	0.171318	0.0601391	2.84869	0.00438994	0.0722324	actin	"Twinfilin; highly conserved actin monomer-sequestering protein involved in regulation of the cortical actin cytoskeleton; coordinates actin filament severing and monomer sequestering at sites of rapid actin turnover; composed of two cofilin-like regions,
YMR106C	YKU80	YKU80	951.146	0.171105	0.0712262	2.40228	0.0162933	0.157627	nucleus	"Subunit of the telomeric Ku complex (Yku70p-Yku80p); involved in telomere length maintenance, structure and telomere position effect; required for localization of telomerase ribonucleoprotein via interaction with the TLC1 guide RNA; relocates to sites of
YDR391C		YDR391C	2102.69	0.170968	0.0570285	2.99794	0.00271809	0.0511494	cytoplasm, nucleus	"Putative protein of unknown function; possibly involved in zinc homeostasis; Bdf1p-dependent transcription induced by salt stress; green fluorescent protein (GFP)-fusion protein localizes to both the cytoplasm and the nucleus"
YPR036W	VMA13	VMA13	8586.15	0.170753	0.0556783	3.06678	0.0021638	0.0439384	vacuolar membrane	"Subunit H of the V1 peripheral membrane domain of V-ATPase; part of the electrogenic proton pump found throughout the endomembrane system; serves as an activator or a structural stabilizer of the V-ATPase; the V1 peripheral membrane domain of the vacuola
YHR087W	RTC3	RTC3	4534.54	0.17037	0.0700629	2.43167	0.0150294	0.150154	cytoplasm, nucleus	"Protein of unknown function involved in RNA metabolism; has structural similarity to SBDS, the human protein mutated in Shwachman-Diamond Syndrome (the yeast SBDS ortholog = SDO1); null mutation suppresses cdc13-1 temperature sensitivity; protein abundan
YOR386W	PHR1	PHR1	1585.72	0.170062	0.0554696	3.06585	0.00217052	0.0439384	cytoplasm, nucleus	"DNA photolyase involved in photoreactivation; repairs pyrimidine dimers in the presence of visible light; induced by DNA damage; regulated by transcriptional repressor Rph1p"
YOR111W		YOR111W	786.328	0.169737	0.087271	1.94494	0.0517821	0.291459	.	Putative protein of unknown function
YFR016C		YFR016C	3805.42	0.169566	0.0499081	3.39756	0.000679907	0.020966	ambiguous, bud, cytoplasm	"Putative protein of unknown function; green fluorescent protein (GFP)-fusion protein localizes to the cytoplasm and bud; interacts with Spa2p; YFL016C is not an essential gene"
YOL122C	SMF1	SMF1	1480.58	0.169542	0.0694378	2.44164	0.0146206	0.147216	.	"Divalent metal ion transporter; broad specificity for di-valent and tri-valent metals; post-translationally regulated by levels of metal ions; member of the Nramp family of metal transport proteins"
tY(GUA)D		tY(GUA)D	7.31769	0.169142	0.0995538	1.699	0.0893183	0.37591	.	.
YMR161W	HLJ1	HLJ1	1649.35	0.16897	0.0660715	2.55738	0.0105465	0.123378	ER	"Co-chaperone for Hsp40p; anchored in the ER membrane; with its homolog Ydj1p promotes ER-associated protein degradation (ERAD) of integral membrane substrates; similar to E. coli DnaJ"
YER133W-A		YER133W-A	97.166	0.168744	0.136563	1.23566	0.216587	0.565403	.	"Dubious open reading frame; unlikely to encode a functional protein, based on available experimental and comparative sequence data; partially overlaps ORF YER134C"
YNR032W	PPG1	PPG1	1798.05	0.168615	0.0662326	2.5458	0.0109027	0.125419	cytoplasm, nucleus	"Putative serine/threonine protein phosphatase; putative phosphatase of the type 2A-like phosphatase family, required for glycogen accumulation; interacts with Tap42p, which binds to and regulates other protein phosphatases"
YHR017W	YSC83	YSC83	1786.01	0.168456	0.0556683	3.02607	0.00247754	0.0478451	.	"Non-essential mitochondrial protein of unknown function; mRNA induced during meiosis, peaking between mid to late prophase of meiosis I; similar to S. douglasii YSD83"
YBR170C	NPL4	NPL4	2247.48	0.1683	0.0646349	2.60385	0.00921831	0.113704	cytoplasm, nucleus	"Substrate-recruiting cofactor of the Cdc48p-Npl4p-Ufd1p segregase; assists Cdc48p in the dislocation of misfolded, polyubiquitinated ERAD substrates that are subsequently delivered to the proteasome for degradation; also involved in the regulated destruc
YGL212W	VAM7	VAM7	660.123	0.167789	0.0901836	1.86053	0.062811	0.318978	cytoplasm, vacuole	"Vacuolar SNARE protein; functions with Vam3p in vacuolar protein trafficking; has an N-terminal PX domain (phosphoinositide-binding module) that binds PtdIns-3-P and mediates membrane binding; SNAP-25 homolog; protein abundance increases in response to D
YOR065W	CYT1	CYT1	8531.27	0.16752	0.0556215	3.01178	0.00259719	0.0494314	mitochondrion	"Cytochrome c1; component of the mitochondrial respiratory chain; expression is regulated by the heme-activated, glucose-repressed Hap2p/3p/4p/5p CCAAT-binding complex"
YIR030C	DCG1	DCG1	251.135	0.167104	0.129995	1.28546	0.198631	0.548202	.	"Protein of unknown function; expression is sensitive to nitrogen catabolite repression and regulated by Dal80p; contains transmembrane domain"
YLR258W	GSY2	GSY2	19477	0.16651	0.0522175	3.18877	0.0014288	0.0337541	cytoplasm, nucleus, punctate composite	"Glycogen synthase; expression induced by glucose limitation, nitrogen starvation, heat shock, and stationary phase; activity regulated by cAMP-dependent, Snf1p and Pho85p kinases as well as by the Gac1p-Glc7p phosphatase; GSY2 has a paralog, GSY1, that a
YBL078C	ATG8	ATG8	1558.75	0.166441	0.0731159	2.2764	0.0228221	0.189613	.	"Component of autophagosomes and Cvt vesicles; regulator of Atg1p, targets it to autophagosomes; binds the Atg1p-Atg13p complex, triggering its vacuolar degradation; unique ubiquitin-like protein whose conjugation target is lipid phosphatidylethanolamine
YPL241C	CIN2	CIN2	760.773	0.166255	0.0889866	1.86832	0.0617176	0.317193	ambiguous	"GTPase-activating protein (GAP) for Cin4p; tubulin folding factor C involved in beta-tubulin (Tub2p) folding; mutants display increased chromosome loss and benomyl sensitivity; deletion complemented by human GAP, retinitis pigmentosa 2"
YBR278W	DPB3	DPB3	373	0.16621	0.107893	1.5405	0.123437	0.442138	cytoplasm, nucleus	"Third-largest subunit of DNA polymerase II (DNA polymerase epsilon); required to maintain fidelity of chromosomal replication and also for inheritance of telomeric silencing; stabilizes the interaction of Pol epsilon with primer-template DNA, positively
YEL020C-B		YEL020C-B	5.95405	0.166173	0.0957249	1.73594	0.082574	NA	.	"Dubious open reading frame; unlikely to encode a functional protein, based on available experimental and comparative sequence data; partially overlaps verified gene YEL020W-A; identified by fungal homology and RT-PCR"
YGR277C	CAB4	CAB4	977.265	0.165918	0.0751104	2.20899	0.0271754	0.210765	cytoplasm	"Subunit of the CoA-Synthesizing Protein Complex (CoA-SPC); subunits of this complex are: Cab2p, Cab3p, Cab4p, Cab5p, Sis2p and Vhs3p; probable pantetheine-phosphate adenylyltransferase (PPAT); PPAT catalyzes the fourth step in the biosynthesis of coenzym
YJL194W	CDC6	CDC6	210.885	0.165406	0.117843	1.40361	0.160434	0.498857	cytoplasm, nucleus	"Essential ATP-binding protein required for DNA replication; component of the pre-replicative complex (pre-RC) which requires ORC to associate with chromatin and is in turn required for Mcm2-7p DNA association; homologous to S. pombe Cdc18p; relocalizes f
YLR011W	LOT6	LOT6	799.255	0.165353	0.078965	2.09401	0.0362595	0.242511	cytoplasm, nucleus	"FMN-dependent NAD(P)H:quinone reductase; role in apoptosis-like cell death; may be involved in quinone detoxification; expression elevated at low temperature; sequesters the Cin5p transcription factor in the cytoplasm in complex with the proteasome under
YDR204W	COQ4	COQ4	1819.7	0.165333	0.0543937	3.03957	0.00236916	0.0467562	ambiguous, mitochondrion	"Protein with a role in ubiquinone (Coenzyme Q) biosynthesis; possibly functioning in stabilization of Coq7p; located on the matrix face of the mitochondrial inner membrane; component of a mitochondrial ubiquinone-synthesizing complex"
YOR278W	HEM4	HEM4	938.438	0.165222	0.0795624	2.07664	0.0378351	0.24766	.	"Uroporphyrinogen III synthase; catalyzes the conversion of hydroxymethylbilane to uroporphyrinogen III, the fourth step in heme biosynthesis; deficiency in the human homolog can result in the disease congenital erythropoietic porphyria"
YLR178C	TFS1	TFS1	4516.12	0.164627	0.0592717	2.7775	0.00547782	0.0818991	cytoplasm, nucleus	"Inhibitor of carboxypeptidase Y (Prc1p), and Ras GAP (Ira2p); phosphatidylethanolamine-binding protein (PEBP) family member and ortholog of hPEBP1/RKIP, a natural metastasis suppressor; targets to vacuolar membranes during stationary phase; acetylated by
YJR156C	THI11	THI11	249.795	0.164572	0.120171	1.36948	0.170848	0.512017	.	"Protein involved in synthesis of the thiamine precursor HMP; member of a subtelomeric gene family including THI5, THI11, THI12, and THI13; hydroxymethylpyrimidine is also known as HMP"
YFL017C	GNA1	GNA1	1676.92	0.164372	0.0611101	2.68976	0.00715028	0.0979955	cytoplasm, nucleus	"Glucosamine-6-phosphate acetyltransferase; evolutionarily conserved; required for multiple cell cycle events including passage through START, DNA synthesis, and mitosis; involved in UDP-N-acetylglucosamine synthesis, forms GlcNAc6P from AcCoA"
YBL086C		YBL086C	2263.12	0.164279	0.0601494	2.73118	0.00631088	0.090517	cell periphery	"Protein of unknown function; green fluorescent protein (GFP)-fusion protein localizes to the cell periphery"
YER029C	SMB1	SMB1	1517.2	0.164183	0.0610856	2.68775	0.0071936	0.0982944	nucleus	"Core Sm protein Sm B; part of heteroheptameric complex (with Smd1p, Smd2p, Smd3p, Sme1p, Smx3p, and Smx2p) that is part of the spliceosomal U1, U2, U4, and U5 snRNPs; homolog of human Sm B and Sm B'"
YPR007C	REC8	REC8	278.389	0.163678	0.120074	1.36314	0.172837	0.515257	.	"Meiosis-specific component of sister chromatid cohesion complex; maintains cohesion between sister chromatids during meiosis I; maintains cohesion between centromeres of sister chromatids until meiosis II; independent of its role in sister chromatid cohe
YMR265C		YMR265C	1901.56	0.163466	0.0581941	2.80898	0.00496992	0.0771842	.	Putative protein of unknown function
YDR116C	MRPL1	MRPL1	2037.16	0.163269	0.0599818	2.72198	0.00648928	0.0924939	mitochondrion	Mitochondrial ribosomal protein of the large subunit
YDR196C	CAB5	CAB5	2231.87	0.163109	0.0521563	3.12732	0.00176409	0.0380973	ER	"Subunit of the CoA-Synthesizing Protein Complex (CoA-SPC); subunits of this complex are: Cab2p, Cab3p, Cab4p, Cab5p, Sis2p and Vhs3p; probable dephospho-CoA kinase (DPCK) that catalyzes the last step in coenzyme A biosynthesis; null mutant lethality is c
YDL037C	BSC1	BSC1	271.095	0.162746	0.127485	1.27659	0.201748	0.552998	.	"Protein of unconfirmed function; similar to cell surface flocculin Flo11p; ORF exhibits genomic organization compatible with a translational readthrough-dependent mode of expression"
YOL108C	INO4	INO4	1902.78	0.16251	0.0751642	2.16207	0.0306128	0.224401	cytoplasm, nucleus	"Transcription factor involved in phospholipid synthesis; required for derepression of inositol-choline-regulated genes involved in phospholipid synthesis; forms a complex, with Ino2p, that binds the inositol-choline-responsive element through a basic hel
YMR150C	IMP1	IMP1	1314.34	0.162482	0.0659031	2.46548	0.0136831	0.143377	.	"Catalytic subunit of mitochondrial inner membrane peptidase complex; required for maturation of mitochondrial proteins of the intermembrane space; complex contains two catalytic subunits (Imp1p and Imp2p that differ in substrate specificty) and Som1p"
YDR057W	YOS9	YOS9	1665.39	0.162132	0.0593565	2.73149	0.00630487	0.090517	.	"ER quality-control lectin; integral subunit of the HRD ligase; participates in efficient ER retention of misfolded proteins by recognizing them and delivering them to Hrd1p; binds to glycans with terminal alpha-1,6 linked mannose on misfolded N-glycosyla
YNL037C	IDH1	IDH1	6503.22	0.161975	0.0463924	3.49142	0.000480462	0.0170259	mitochondrion	"Subunit of mitochondrial NAD(+)-dependent isocitrate dehydrogenase; complex catalyzes the oxidation of isocitrate to alpha-ketoglutarate in the TCA cycle"
YMR009W	ADI1	ADI1	1409.6	0.161831	0.0618593	2.61612	0.00889364	0.111851	cytoplasm, nucleus	"Acireductone dioxygenease involved in the methionine salvage pathway; ortholog of human MTCBP-1; transcribed as polycistronic mRNA with YMR010W and regulated post-transcriptionally by RNase III (Rnt1p) cleavage; ADI1 mRNA is induced in heat shock conditi
YMR147W		YMR147W	397.246	0.16173	0.0954797	1.69387	0.0902905	0.378113	.	Putative protein of unknown function
YOR274W	MOD5	MOD5	2054.54	0.16119	0.0568052	2.8376	0.00454541	0.0731651	cytoplasm, nucleus	"Delta 2-isopentenyl pyrophosphate:tRNA isopentenyl transferase; required for biosynthesis of isopentenyladenosine in mitochondrial and cytoplasmic tRNAs; also has a role in tRNA gene-mediated silencing; gene encodes two isozymic forms; converts to a prio
YFR036W-A		YFR036W-A	42.3411	0.161081	0.144252	1.11666	0.264138	0.612945	.	"Dubious open reading frame; unlikely to encode a functional protein, based on available experimental and comparative sequence data; almost completely overlaps verified ORF RSC8/YFR037C"
YCL001W	RER1	RER1	2118.47	0.160983	0.0612848	2.6268	0.00861908	0.109906	punctate composite	"Protein involved in retention of membrane proteins; including Sec12p, in the ER; localized to Golgi; functions as a retrieval receptor in returning membrane proteins to the ER"
YBR052C	RFS1	RFS1	6388.25	0.160921	0.0478465	3.36328	0.000770226	0.0226616	punctate composite	"Protein of unknown function; member of a flavodoxin-like fold protein family that includes Pst2p and Ycp4p; green fluorescent protein (GFP)-fusion protein localizes to the cytoplasm in a punctate pattern; RFS1 has a paralog, PST2, that arose from the who
YKR054C	DYN1	DYN1	2027.03	0.160881	0.0657859	2.44552	0.0144642	0.146793	cytoplasm	"Cytoplasmic heavy chain dynein; microtubule motor protein; member of the AAA+ protein family, required for anaphase spindle elongation; involved in spindle assembly, chromosome movement, and spindle orientation during cell division, targeted to microtubu
YBR126W-B		YBR126W-B	15.5446	0.160777	0.130204	1.23481	0.216902	0.565403	.	"Dubious open reading frame; unlikely to encode a functional protein, based on available experimental and comparative sequence data; partially overlaps the dubious ORF YBR126W-A; identified by SAGE"
YJL062W-A	COA3	COA3	1276.81	0.160338	0.0720515	2.22533	0.0260591	0.205525	mitochondrion	"Mitochondrial protein required for cytochrome c oxidase assembly; also involved in translational regulation of Cox1p and prevention of Cox1p aggregation before assembly; located in the mitochondrial inner membrane"
YOR343C		YOR343C	242.586	0.160333	0.118298	1.35533	0.175312	0.519136	.	"Dubious open reading frame; unlikely to encode a functional protein, based on available experimental and comparative sequence data"
YER026C	CHO1	CHO1	16836.1	0.160196	0.0476736	3.36027	0.000778667	0.0228053	.	"Phosphatidylserine synthase; functions in phospholipid biosynthesis; catalyzes the reaction CDP-diaclyglycerol + L-serine = CMP + L-1-phosphatidylserine, transcriptionally repressed by myo-inositol and choline"
YIL087C	AIM19	AIM19	873.747	0.159565	0.0860707	1.85388	0.0637557	0.320689	mitochondrion	"Putative protein of unknown function; the authentic, non-tagged protein is detected in purified mitochondria in high-throughput studies; null mutant displays reduced respiratory growth"
YOR060C	SLD7	SLD7	828.535	0.159499	0.0747742	2.13307	0.0329188	0.230504	nucleus, spindle pole	"Protein with a role in chromosomal DNA replication; interacts with Sld3p and reduces its affinity for Cdc45p; deletion mutant has aberrant mitochondria"
YJL057C	IKS1	IKS1	2085.57	0.159324	0.0717679	2.21998	0.0264199	0.20716	.	"Protein kinase of unknown cellular role; putative serine/threonine kinase; expression is induced during mild heat stress; deletion mutants are hypersensitive to copper sulphate and resistant to sorbate; interacts with an N-terminal fragment of Sst2p"
YJR062C	NTA1	NTA1	1777.16	0.159315	0.0563375	2.82786	0.00468606	0.0747672	mitochondrion	"Amidase; removes the amide group from N-terminal asparagine and glutamine residues to generate proteins with N-terminal aspartate and glutamate residues that are targets of ubiquitin-mediated degradation"
YER091C-A		YER091C-A	7.24696	0.159207	0.104962	1.51681	0.129316	0.451268	.	"Dubious open reading frame; unlikely to encode a functional protein, based on available experimental and comparative sequence data"
YGL208W	SIP2	SIP2	1648.32	0.159164	0.0593662	2.68106	0.00733895	0.0992167	.	"One of three beta subunits of the Snf1 kinase complex; involved in the response to glucose starvation; null mutants exhibit accelerated aging; N-myristoylprotein localized to the cytoplasm and the plasma membrane; SIP2 has a paralog, GAL83, that arose fr
YGL049C	TIF4632	TIF4632	3025.06	0.158914	0.0558802	2.84384	0.00445736	0.0725095	cytoplasm	"Translation initiation factor eIF4G; subunit of the mRNA cap-binding protein complex (eIF4F) that also contains eIF4E (Cdc33p); associates with the poly(A)-binding protein Pab1p, also interacts with eIF4A (Tif1p); TIF4632 has a paralog, TIF4631, that aro
YOL143C	RIB4	RIB4	4136.4	0.158631	0.0496731	3.1935	0.0014056	0.0337442	cytoplasm, nucleus	"Lumazine synthase (DMRL synthase); catalyzes synthesis of immediate precursor to riboflavin; DMRL synthase stands for 6,7-dimethyl-8-ribityllumazine synthase"
YMR270C	RRN9	RRN9	1781.84	0.158564	0.0541309	2.92927	0.00339755	0.0598677	nucleolus	"Protein involved in promoting high level transcription of rDNA; subunit of UAF (upstream activation factor) for RNA polymerase I"
YMR035W	IMP2	IMP2	864.615	0.158226	0.0798506	1.98153	0.0475317	0.280468	.	"Catalytic subunit of mitochondrial inner membrane peptidase complex; required for maturation of mitochondrial proteins of the intermembrane space; complex contains two catalytic subunits (Imp1p and Imp2p that differ in substrate specificity), and Som1p"
YIL136W	OM45	OM45	9769.62	0.157581	0.0611971	2.57498	0.0100246	0.119958	mitochondrion	"Mitochondrial outer membrane protein of unknown function; major constituent of the outer membrane, located on the outer (cytosolic) face; protein abundance increases in response to DNA replication stress"
YCR021C	HSP30	HSP30	1381.24	0.157527	0.104093	1.51332	NA	NA	ambiguous	"Negative regulator of the H(+)-ATPase Pma1p; stress-responsive protein; hydrophobic plasma membrane localized; induced by heat shock, ethanol treatment, weak organic acid, glucose limitation, and entry into stationary phase"
YDR258C	HSP78	HSP78	5646.21	0.157525	0.0635547	2.47857	0.0131912	0.141722	mitochondrion	"Oligomeric mitochondrial matrix chaperone; cooperates with Ssc1p in mitochondrial thermotolerance after heat shock; able to prevent the aggregation of misfolded proteins as well as resolubilize protein aggregates"
YAL016C-A		YAL016C-A	54.8606	0.157462	0.14328	1.09898	0.271776	0.619904	.	"Dubious open reading frame; unlikely to encode a functional protein, based on available experimental and comparative sequence data; partially overlaps ORF TPD3/YAL016W"
YOR120W	GCY1	GCY1	29730.9	0.157035	0.0549834	2.85604	0.0042896	0.0714636	cytoplasm, nucleus	"Glycerol dehydrogenase; involved in an alternative pathway for glycerol catabolism used under microaerobic conditions; also has mRNA binding activity; member of the aldo-keto reductase (AKR) family; protein abundance increases in response to DNA replicat
YCR091W	KIN82	KIN82	2288.28	0.156836	0.058637	2.6747	0.00747972	0.0999478	.	"Putative serine/threonine protein kinase; implicated in the regulation of phospholipid asymmetry through the activation of phospholipid translocases (flippases) Lem3p-Dnf1p/Dnf2p; KIN82 has a paralog, FPK1, that arose from the whole genome duplication"
YDL008W	APC11	APC11	808.246	0.156834	0.079226	1.97957	0.0477519	0.281508	vacuolar membrane	"Catalytic core subunit, Anaphase-Promoting Complex/Cyclosome (APC/C); which is a ubiquitin-protein ligase required for degradation of anaphase inhibitors, including mitotic cyclins, during the metaphase/anaphase transition; contains a RING-H2 domain that
YMR138W	CIN4	CIN4	556.512	0.15663	0.0964863	1.62334	0.104517	0.405548	cytoplasm	"GTP-binding protein involved in beta-tubulin (Tub2p) folding; isolated as mutant with increased chromosome loss and sensitivity to benomyl; regulated by the GTPase-activating protein, Cin2p, the human retinitis pigmentosa 2 (RP2) homolog"
YNR010W	CSE2	CSE2	888.033	0.156628	0.0788333	1.98682	0.0469424	0.278184	nucleus	"Subunit of the RNA polymerase II mediator complex; associates with core polymerase subunits to form the RNA polymerase II holoenzyme; component of the Middle domain of mediator; required for regulation of RNA polymerase II activity; relocalizes to the cy
tW(CCA)P		tW(CCA)P	73.1702	0.156475	0.142933	1.09474	0.273632	0.622587	.	.
YPL186C	UIP4	UIP4	1082.21	0.156466	0.0809221	1.93354	0.0531692	0.295262	.	"Protein that interacts with Ulp1p; a Ubl (ubiquitin-like protein)-specific protease for Smt3p protein conjugates; detected in a phosphorylated state in the mitochondrial outer membrane; also detected in ER and nuclear envelope"
YOL026C	MIM1	MIM1	978.838	0.156234	0.0879313	1.77677	0.0756058	0.345433	.	"Mitochondrial protein required for outer membrane protein import; cooperates with Tom70p to import the subset of proteins with multiple alpha-helical transmembrane segments, including Ugo1p, Tom20p, and others; present in a complex with Mim2p in the oute
YAL017W	PSK1	PSK1	3493.74	0.156178	0.0525979	2.96928	0.00298497	0.0542368	cytoplasm	"PAS domain-containing serine/threonine protein kinase; coordinately regulates protein synthesis and carbohydrate metabolism and storage in response to a unknown metabolite that reflects nutritional status; PSK1 has a paralog, PSK2, that arose from the wh
YBL091C-A	SCS22	SCS22	798.205	0.156138	0.0893525	1.74744	0.0805617	0.356853	.	"Protein involved in regulation of phospholipid metabolism; one of 6 proteins (Ist2p, Scs2p, Scs22p, Tcb1p, Tcb2p, Tcb3p) that connect ER to the plasma membrane (PM) and regulate PM phosphatidylinositol-4-phosphate (PI4P) levels by controlling access of S
snR50		snR50	19.5795	0.156077	0.132037	1.18207	0.237178	0.588494	.	.
YBR010W	HHT1	HHT1	18906.4	0.155928	0.0517278	3.01439	0.00257495	0.0491539	nucleus	"Histone H3; core histone protein required for chromatin assembly, part of heterochromatin-mediated telomeric and HM silencing; one of two identical histone H3 proteins (see HHT2); regulated by acetylation, methylation, and phosphorylation; H3K14 acetylat
YHR067W	HTD2	HTD2	2090.46	0.155858	0.0493378	3.15901	0.00158309	0.0357799	mitochondrion	"Mitochondrial 3-hydroxyacyl-thioester dehydratase; involved in fatty acid biosynthesis, required for respiratory growth and for normal mitochondrial morphology"
YHR147C	MRPL6	MRPL6	1705.82	0.155717	0.0544091	2.86197	0.0042102	0.0706918	cell periphery	Mitochondrial ribosomal protein of the large subunit
YFR032C-A	RPL29	RPL29	8628.36	0.155658	0.10615	1.4664	0.14254	0.475182	cytoplasm	"Ribosomal 60S subunit protein L29; not essential for translation, but required for proper joining of large and small ribosomal subunits and for normal translation rate; homologous to mammalian ribosomal protein L29, no bacterial homolog"
YML125C	PGA3	PGA3	2525.23	0.155621	0.0773901	2.01086	0.0443403	0.269828	ER	"Putative cytochrome b5 reductase, localized to the plasma membrane; may be involved in regulation of lifespan; required for maturation of Gas1p and Pho8p, proposed to be involved in protein trafficking; PGA3 has a paralog, AIM33, that arose from the whol
YMR225C	MRPL44	MRPL44	1110.22	0.155549	0.06684	2.32719	0.0199551	0.178375	mitochondrion	"Mitochondrial ribosomal protein of the large subunit; protein abundance increases in response to DNA replication stress"
YNL169C	PSD1	PSD1	7652.64	0.155537	0.0405585	3.83487	0.000125629	0.00610444	mitochondrion	"Phosphatidylserine decarboxylase of the mitochondrial inner membrane; converts phosphatidylserine to phosphatidylethanolamine; regulates mitochondrial fusion and morphology by affecting lipid mixing in the mitochondrial membrane and by influencing the ra
YGR072W	UPF3	UPF3	1366.94	0.155351	0.0675815	2.29872	0.0215209	0.183557	cytoplasm	"Component of the nonsense-mediated mRNA decay (NMD) pathway; along with Nam7p and Nmd2p; involved in decay of mRNA containing nonsense codons; involved in telomere maintenance"
YIL119C	RPI1	RPI1	1336.22	0.155118	0.0805229	1.92638	0.0540564	0.297356	cytoplasm, nucleus	"Transcription factor, allelic differences between S288C and Sigma1278b; mediates fermentation stress tolerance by modulating cell wall integrity; overexpression suppresses heat shock sensitivity of wild-type RAS2 overexpression and also suppresses cell l
YDR059C	UBC5	UBC5	1457.61	0.154915	0.0665417	2.32808	0.0199077	0.178335	cytoplasm, nucleus	"Ubiquitin-conjugating enzyme; mediates selective degradation of short-lived, abnormal, or excess proteins, including histone H3; central component of the cellular stress response; expression is heat inducible; protein abundance increases in response to D
YAL046C	AIM1	AIM1	760.664	0.154826	0.0889173	1.74124	0.0816416	0.359928	.	"Protein involved in mitochondrial function or organization; null mutant displays elevated frequency of mitochondrial genome loss"
YJL062W	LAS21	LAS21	1872.61	0.154736	0.0597163	2.59118	0.00956469	0.116249	ER	"Integral plasma membrane protein; involved in the synthesis of the glycosylphosphatidylinositol (GPI) core structure; mutations affect cell wall integrity"
YJL005W	CYR1	CYR1	2932.83	0.154592	0.0549178	2.81497	0.00487817	0.0761343	ambiguous	"Adenylate cyclase; required for cAMP production and cAMP-dependent protein kinase signaling; the cAMP pathway controls a variety of cellular processes, including metabolism, cell cycle, stress response, stationary phase, and sporulation"
YDR379C-A	SDH6	SDH6	577.409	0.154586	0.0942916	1.63945	0.10112	0.401176	mitochondrion	"Mitochondrial protein involved in assembly of succinate dehydrogenase; has a role in maturation of the Sdh2p subunit; member of the LYR protein family; mutations in human ortholog SDHAF1 are associated with infantile leukoencephalopathy"
YBL029W		YBL029W	811.373	0.154383	0.0804649	1.91864	0.0550304	0.299789	cytoplasm, nucleus	Non-essential protein of unknown function
YDL228C		YDL228C	13.8235	0.154248	0.125928	1.22489	0.220615	0.569885	.	"Dubious open reading frame; unlikely to encode a functional protein, based on available experimental and comparative sequence data; almost completely overlaps the verified gene SSB1"
YMR078C	CTF18	CTF18	1551.52	0.154067	0.0659427	2.33638	0.0194715	0.176255	cytoplasm, nucleus	"Subunit of a complex with Ctf8p; shares some subunits with Replication Factor C and is required for sister chromatid cohesion; may have overlapping functions with Rad24p in the DNA damage replication checkpoint"
snR79		snR79	8.6409	0.153802	0.106782	1.44034	0.149772	0.483597	.	.
YGR029W	ERV1	ERV1	1714.16	0.153629	0.0589039	2.60812	0.00910401	0.113165	.	"Flavin-linked sulfhydryl oxidase of the mitochondrial IMS; N-terminus is an intrinsically disordered domain that in the cytosol helps target Erv1p to mitochondria, and in the intermembrane space oxidizes Mia40p as part of a disulfide relay system that pr
YOR006C	TSR3	TSR3	1997.92	0.153614	0.0635001	2.41912	0.0155581	0.152583	cytoplasm, nucleus	"Protein required for 20S pre-rRNA processing; involved in processing of the 20S pre-rRNA at site D to generate mature 18S rRNA; green fluorescent protein (GFP)-fusion protein localizes to both the cytoplasm and the nucleus; relative distribution to the n
YBR246W	RRT2	RRT2	2280.14	0.153245	0.0501256	3.05721	0.00223409	0.04464	.	"Methylesterase performing penultimate step of diphthamide biosynthesis; hydrolyzes methylated diphthine to produce diphthine and allows Dph6-catalyzed amidation reaction to occur; deletion leads to resistance to sordarin and accumulation of methylatediph
YER042W	MXR1	MXR1	866.886	0.153215	0.0666913	2.29737	0.0215974	0.183557	cytoplasm, nucleus	"Methionine-S-sulfoxide reductase; involved in the response to oxidative stress; protects iron-sulfur clusters from oxidative inactivation along with MXR2; involved in the regulation of lifespan; reduced activity of human homolog implicated in Alzheimer d
YBR233W-A	DAD3	DAD3	665.926	0.153195	0.0871399	1.75804	0.0787409	0.354426	spindle pole	"Essential subunit of the Dam1 complex (aka DASH complex); complex couples kinetochores to the force produced by MT depolymerization thereby aiding in chromosome segregation; is transferred to the kinetochore prior to mitosis"
YJL028W		YJL028W	13.0084	0.15289	0.121148	1.26201	0.206945	0.557986	.	"Protein of unknown function; may interact with ribosomes, based on co-purification experiments"
YIL100W		YIL100W	8.68311	0.152878	0.104904	1.45732	0.145029	0.47974	.	"Dubious open reading frame; unlikely to encode a functional protein, based on available experimental and comparative sequence data; completely overlaps the dubious ORF YIL100C-A"
YJR036C	HUL4	HUL4	670.193	0.152849	0.103257	1.48028	0.1388	0.467329	.	"Protein with similarity to hect domain E3 ubiquitin-protein ligases; not essential for viability; found in association with Trf4 in TRAMP complex"
YDR132C		YDR132C	1010.15	0.152194	0.072156	2.10924	0.0349237	0.237038	cytoplasm, nucleus	"Protein of unknown function; protein increases in abundance and relative distribution to the nucleus increases upon DNA replication stress; YDR132C has a paralog, YLR108C, that arose from the whole genome duplication"
YOR035C	SHE4	SHE4	2613.57	0.151988	0.0539932	2.81494	0.00487858	0.0761343	cytoplasm	"Protein containing a UCS (UNC-45/CRO1/SHE4) domain; binds to myosin motor domains to regulate myosin function; involved in endocytosis, polarization of the actin cytoskeleton, and asymmetric mRNA localization"
YOL032W	OPI10	OPI10	1231.82	0.151836	0.0741885	2.04663	0.0406945	0.256399	cytoplasm, nucleus	"Protein with a possible role in phospholipid biosynthesis; null mutant displays an inositol-excreting phenotype that is suppressed by exogenous choline; protein abundance increases in response to DNA replication stress"
YLR180W	SAM1	SAM1	7070.73	0.151721	0.0544532	2.78626	0.00533194	0.0802795	cytoplasm	"S-adenosylmethionine synthetase; catalyzes transfer of the adenosyl group of ATP to the sulfur atom of methionine; SAM1 has a paralog, SAM2, that arose from the whole genome duplication"
YOR228C	MCP1	MCP1	1305.57	0.151016	0.0635191	2.37749	0.017431	0.163694	mitochondrion	"Mitochondrial protein of unknown function involved in lipid homeostasis; integral membrane protein that localizes to the mitochondrial outer membrane; involved in mitochondrial morphology; interacts genetically with MDM10, and other members of the ERMES
YDR018C		YDR018C	936.66	0.150983	0.100239	1.50624	0.132006	0.457602	.	"Probable membrane protein with three predicted transmembrane domains; similar to C. elegans F55A11.5 and maize 1-acyl-glycerol-3-phosphate acyltransferase; YDR018C has a paralog, CST26, that arose from the whole genome duplication"
YPL113C		YPL113C	694.638	0.15082	0.0890963	1.69277	0.0904989	0.378396	.	"Glyoxylate reductase; acts on glyoxylate and hydroxypyruvate substrates; YPL113C is not an essential gene"
YHR001W-A	QCR10	QCR10	3743.06	0.15067	0.0540077	2.78979	0.00527417	0.0800414	mitochondrion	"Subunit of the ubiqunol-cytochrome c oxidoreductase complex; this complex comprises part of the mitochondrial respiratory chain; members include Cobp, Rip1p, Cyt1p, Cor1p, Qcr2p, Qcr6p, Qcr7p, Qcr8p, Qcr9p, and Qcr10p and comprises part of the mitochondr
YPR026W	ATH1	ATH1	2716.98	0.150607	0.0697379	2.15962	0.0308025	0.224763	.	"Acid trehalase required for utilization of extracellular trehalose; involved in intracellular trehalose degradation during growth recovery after saline stress"
YHL009C	YAP3	YAP3	1065.08	0.150402	0.0677815	2.21893	0.0264915	0.207469	cytoplasm, nucleus	Basic leucine zipper (bZIP) transcription factor
YJL103C	GSM1	GSM1	1933.06	0.150357	0.0725208	2.07329	0.0381449	0.248135	.	"Putative zinc cluster protein of unknown function; proposed to be involved in the regulation of energy metabolism, based on patterns of expression and sequence analysis"
YAL030W	SNC1	SNC1	1648.99	0.150279	0.0611186	2.45881	0.0139397	0.144208	.	"Vesicle membrane receptor protein (v-SNARE); involved in the fusion between Golgi-derived secretory vesicles with the plasma membrane; proposed to be involved in endocytosis; member of the synaptobrevin/VAMP family of R-type v-SNARE proteins; SNC1 has a
YOR284W	HUA2	HUA2	728.669	0.150275	0.0842093	1.78454	0.0743357	0.342495	punctate composite	"Cytoplasmic protein of unknown function; computational analysis of large-scale protein-protein interaction data suggests a possible role in actin patch assembly"
YLR395C	COX8	COX8	4595.03	0.150174	0.0647854	2.31803	0.0204477	0.179169	mitochondrion	"Subunit VIII of cytochrome c oxidase (Complex IV); Complex IV is the terminal member of the mitochondrial inner membrane electron transport chain"
YGL096W	TOS8	TOS8	899.222	0.150115	0.0901362	1.66543	0.0958274	0.390246	.	"Homeodomain-containing protein and putative transcription factor; found associated with chromatin; target of SBF transcription factor; induced during meiosis and under cell-damaging conditions; TOS8 has a paralog, CUP9, that arose from the whole genome d
YIL065C	FIS1	FIS1	1818.68	0.150049	0.0589556	2.54511	0.0109243	0.125419	ambiguous	"Protein involved in mitochondrial fission and peroxisome abundance; required for localization of Dnm1p and Mdv1p during mitochondrial division; mediates ethanol-induced apoptosis and ethanol-induced mitochondrial fragmentation"
YBR141C	BMT2	BMT2	496.079	0.149953	0.0938805	1.59728	0.110204	0.420494	nucleolus	"Nucleolar S-adenosylmethionine-dependent rRNA methyltransferase; methylates adenine (m1A) of the large subunit (LSU) rRNA at position 2142; belongs to Rossmann fold superfamily; green fluorescent protein (GFP)-fusion protein localizes to the nucleolus; Y
YPR093C	ASR1	ASR1	510.048	0.149827	0.103624	1.44586	0.148216	0.483597	.	"Ubiquitin ligase that modifies and regulates RNA Pol II; involved in a putative alcohol-responsive signaling pathway; accumulates in the nucleus under alcohol stress; contains a Ring/PHD finger domain similar to the mammalian rA9 protein"
YKL003C	MRP17	MRP17	975.269	0.149784	0.0681722	2.19714	0.0280101	0.213369	mitochondrion	"Mitochondrial ribosomal protein of the small subunit; MRP17 exhibits genetic interactions with PET122, encoding a COX3-specific translational activator"
YPL060W	MFM1	MFM1	809.996	0.14978	0.0700381	2.13855	0.0324718	0.230168	mitochondrion	"Mitochondrial inner membrane magnesium transporter; involved in maintenance of mitochondrial magnesium concentrations and membrane potential; indirectly affects splicing of group II introns; functionally and structurally related to Mrs2p"
YLR271W		YLR271W	632.189	0.149574	0.0801232	1.8668	0.0619296	0.317737	cytoplasm, nucleus	"Putative protein of unknown function; green fluorescent protein (GFP)-fusion protein localizes to the cytoplasm and the nucleus and is induced in response to the DNA-damaging agent MMS"
YLR047C	FRE8	FRE8	1150.86	0.149511	0.0612303	2.44178	0.0146152	0.147216	.	"Protein with sequence similarity to iron/copper reductases; involved in iron homeostasis; deletion mutant has iron deficiency/accumulation growth defects; expression increased in the absence of copper-responsive transcription factor Mac1p"
YPL191C		YPL191C	595.409	0.149295	0.0936973	1.59338	0.111076	0.421562	cytoplasm	"Putative protein of unknown function; diploid deletion strain exhibits high budding index; green fluorescent protein (GFP)-fusion protein localizes to the cytoplasm; YPL191C has a paralog, YGL082W, that arose from the whole genome duplication"
YBR123C	TFC1	TFC1	1925.59	0.148858	0.0518554	2.87063	0.0040966	0.0693288	nucleus	"Subunit of RNA polymerase III transcription initiation factor complex; one of six subunits of the RNA polymerase III transcription initiation factor complex (TFIIIC); part of the TauA globular domain of TFIIIC that binds DNA at the BoxA promoter sites of
YEL040W	UTR2	UTR2	5588.7	0.148789	0.0622972	2.38837	0.0169232	0.159988	ER	"Chitin transglycosylase; functions in the transfer of chitin to beta(1-6) and beta(1-3) glucans in the cell wall; similar to and functionally redundant with Crh1; glycosylphosphatidylinositol (GPI)-anchored protein localized to bud neck"
YJR021C	REC107	REC107	1436.67	0.148709	0.0574231	2.5897	0.00960584	0.116249	.	"Protein involved in early stages of meiotic recombination; involved in coordination between the initiation of recombination and the first division of meiosis; part of a complex (Rec107p-Mei4p-Rec114p) required for ds break formation"
YNL282W	POP3	POP3	603.599	0.148227	0.0979383	1.51347	0.130161	0.452984	nucleus	"Subunit of both RNase MRP and nuclear RNase P; RNase MRP cleaves pre-rRNA, while nuclear RNase P cleaves tRNA precursors to generate mature 5' ends and facilitates turnover of nuclear RNAs; relocalizes to the cytosol in response to hypoxia"
YNL122C		YNL122C	823.893	0.148217	0.0723973	2.04727	0.0406319	0.256399	mitochondrion	"Putative protein of unknown function; green fluorescent protein (GFP)-fusion protein localizes to mitochondria; YNL122C is not an essential gene"
YCR071C	IMG2	IMG2	1212.4	0.148041	0.0691727	2.14017	0.032341	0.229764	mitochondrion	"Mitochondrial ribosomal protein of the large subunit; conserved in metazoa, with similarity to human mitochondrial ribosomal protein MRPL49"
YKL130C	SHE2	SHE2	1411.21	0.147989	0.0654297	2.2618	0.0237096	0.194264	cytoplasm, nucleus	"RNA-binding protein that binds specific mRNAs and interacts with She3p; part of the mRNA localization machinery that restricts accumulation of certain proteins to the bud; binds to ER-derived membranes and targets mRNAs to cortical ER"
YDR330W	UBX5	UBX5	3203.91	0.147849	0.0489425	3.02086	0.00252055	0.0482783	cytoplasm, nucleus	"UBX domain-containing protein that interacts with Cdc48p; ubiquitin regulatory X is also known as UBX"
YJL225C		YJL225C	85.2124	0.1478	0.141963	1.04111	0.297822	0.648586	.	Putative Y' element ATP-dependent helicase
YNL152W	INN1	INN1	1225.75	0.147584	0.0775192	1.90384	0.0569315	0.30454	cytoplasm	"Essential protein that associates with contractile actomyosin ring; required for ingression of the plasma membrane into the bud neck during cytokinesis; C2 domain, a membrane targeting module, is required for function; activates chitin synthase activity
YLR158C	ASP3-3	ASP3-3	1596.61	0.14749	0.0578568	2.54923	0.0107962	0.124769	.	"Cell-wall L-asparaginase II involved in asparagine catabolism; expression induced during nitrogen starvation; ORF contains a short non-coding RNA that enhances expression of full-length gene; likely arose in via horizontal gene transfer from the wine yea
YBL029C-A		YBL029C-A	1418.82	0.147014	0.0721647	2.0372	0.0416303	0.25924	cell periphery	"Protein of unknown function; green fluorescent protein (GFP)-fusion protein localizes to the cell periphery; protein abundance increases in response to DNA replication stress; has potential orthologs in Saccharomyces species and in Yarrowia lipolytica"
YMR294W	JNM1	JNM1	776.62	0.146984	0.081224	1.80962	0.070355	0.335258	.	"Component of the yeast dynactin complex; consisting of Nip100p, Jnm1p, and Arp1p; required for proper nuclear migration and spindle partitioning during mitotic anaphase B"
YDR322C-A	TIM11	TIM11	4474.44	0.146763	0.0533473	2.75109	0.00593965	0.0869792	mitochondrion	"Subunit e of mitochondrial F1F0-ATPase; ATPase is a large, evolutionarily conserved enzyme complex required for ATP synthesis; essential for the dimeric and oligomeric state of ATP synthase, which in turn determines the shape of inner membrane cristae"
YKR046C	PET10	PET10	3389.06	0.146448	0.0439632	3.33116	0.000864856	0.0249873	lipid particle	"Protein of unknown function that localizes to lipid particles; localization suggests a role in lipid metabolism; expression pattern suggests a role in respiratory growth; computational analysis of large-scale protein-protein interaction data suggests a r
YDR003W	RCR2	RCR2	2059.7	0.146416	0.068576	2.13509	0.0327534	0.230504	cytoplasm, vacuole	"Vacuolar protein; presumably functions within the endosomal-vacuolar trafficking pathway, affecting events that determine whether plasma membrane proteins are degraded or routed to the plasma membrane; RCR2 has a paralog, RCR1, that arose from the whole
YMR092C	AIP1	AIP1	5746.32	0.146184	0.040109	3.64467	0.000267739	0.0108005	actin	"Actin cortical patch component; interacts with the actin depolymerizing factor cofilin; inhibits elongation of aged ADP-actin filaments decorated with cofilin to maintain a high level of assembly-competent actin species; required to restrict cofilin loca
YLR021W	IRC25	IRC25	969.012	0.145943	0.0744699	1.95975	0.0500247	0.287626	.	"Component of a heterodimeric Poc4p-Irc25p chaperone; involved in assembly of alpha subunits into the 20S proteasome; may regulate formation of proteasome isoforms with alternative subunits under different conditions"
YPR197C		YPR197C	4.0303	0.145833	0.0824684	1.76835	0.0770026	NA	.	"Dubious open reading frame; unlikely to encode a functional protein, based on available experimental and comparative sequence data; overlaps ORF SGE1/YPR198W"
YPL046C	ELC1	ELC1	359.787	0.145794	0.09436	1.54509	0.122325	0.440535	cytoplasm, nucleus	"Elongin C, conserved among eukaryotes; forms a complex with Cul3p that polyubiquitylates monoubiquitylated RNA polymerase II to trigger its proteolysis; plays a role in global genomic repair"
YDR111C	ALT2	ALT2	2031.49	0.145561	0.0648398	2.24493	0.0247729	0.198616	cytoplasm, nucleus	"Catalytically inactive alanine transaminase; expression is repressed in the presence of alanine and repression is mediated by Nrg1p; ALT2 has a paralog, ALT1, that arose from the whole genome duplication"
YBR204C	LDH1	LDH1	1806.88	0.145249	0.0687583	2.11245	0.0346476	0.236234	.	"Serine hydrolase; exhibits active esterase plus weak triacylglycerol lipase activities; proposed role in lipid homeostasis, regulating phospholipid and non-polar lipid levels and required for mobilization of LD-stored lipids; localizes to the lipid dropl
YJL096W	MRPL49	MRPL49	1638.23	0.145197	0.068309	2.1256	0.0335368	0.233267	mitochondrion	Mitochondrial ribosomal protein of the large subunit
YER101C	AST2	AST2	1125.91	0.145153	0.0652147	2.22577	0.0260293	0.205525	cytoplasm	"Lipid raft associated protein; overexpression restores Pma1p localization to lipid rafts which is required for targeting of Pma1p to the plasma membrane; sometimes classified in the medium-chain dehydrogenase/reductases (MDRs) superfamily; AST2 has a par
YOL086W-A	MHF1	MHF1	1092.82	0.145094	0.0685376	2.117	0.0342598	0.235638	.	"Component of the heterotetrameric MHF histone-fold complex; in humans the MHF complex interacts with both DNA and Mph1p ortholog FANCM, a Fanconi anemia complementation group protein, to stabilize and remodel blocked replication forks and repair damaged
YLR082C	SRL2	SRL2	1168.84	0.144882	0.0787824	1.83901	0.0659139	0.324261	cytoplasm, nucleus	"Protein of unknown function; overexpression suppresses the lethality caused by a rad53 null mutation"
YNL007C	SIS1	SIS1	5099.35	0.144579	0.0707469	2.04361	0.0409922	0.257216	cytoplasm, nucleus	"Type II HSP40 co-chaperone that interacts with the HSP70 protein Ssa1p; shuttles between cytosol and nucleus; mediates delivery of misfolded proteins into the nucleus for degradation; involved in proteasomal degradation of misfolded cytosolic proteins; p
YHR041C	SRB2	SRB2	1231.27	0.144392	0.0699813	2.06329	0.0390852	0.251735	cytoplasm, nucleus	"Subunit of the RNA polymerase II mediator complex; associates with core polymerase subunits to form the RNA polymerase II holoenzyme; general transcription factor involved in telomere maintenance"
YML062C	MFT1	MFT1	1903.96	0.144203	0.0550146	2.62117	0.00876281	0.111041	nucleus	"Subunit of the THO complex; THO is a nuclear complex comprised of Hpr1p, Mft1p, Rlr1p, and Thp2p, that is involved in transcription elongation and mitotic recombination; involved in telomere maintenance"
YDL108W	KIN28	KIN28	1413.94	0.144138	0.0724169	1.9904	0.0465472	0.276902	nucleus	"Serine/threonine protein kinase, subunit of transcription factor TFIIH; involved in transcription initiation at RNA polymerase II promoters; phosphorylates Ser5 residue of the PolII C-terminal domain (CTD) at gene promoters; relocalizes to the cytosol in
YMR318C	ADH6	ADH6	17542.2	0.144024	0.0504587	2.85429	0.00431333	0.0714875	cytoplasm, nucleus	"NADPH-dependent medium chain alcohol dehydrogenase; has broad substrate specificity; member of the cinnamyl family of alcohol dehydrogenases; may be involved in fusel alcohol synthesis or in aldehyde tolerance; protein abundance increases in response to
YKL069W		YKL069W	342.153	0.143949	0.105651	1.36249	0.173044	0.515516	cytoplasm, nucleus	"Methionine-R-sulfoxide reductase; reduces the R enantiomer of free Met-SO, in contrast to Ycl033Cp which reduces Met-R-SO in a peptide linkage; has a role in protection against oxidative stress; relative distribution to the nucleus increases upon DNA rep
YJL158C	CIS3	CIS3	26168.1	0.143904	0.0609519	2.36095	0.0182282	0.168953	vacuole	"Mannose-containing glycoprotein constituent of the cell wall; member of the PIR (proteins with internal repeats) family"
YBR085C-A		YBR085C-A	9571.89	0.143829	0.0410049	3.50761	0.000452146	0.0162944	cytoplasm, nucleus	"Protein of unknown function; green fluorescent protein (GFP)-fusion protein localizes to the cytoplasm and to the nucleus; protein abundance increases in response to DNA replication stress"
YDR231C	COX20	COX20	992.798	0.143779	0.0784098	1.83369	0.0667003	0.32583	mitochondrion	"Mitochondrial inner membrane protein; required for proteolytic processing of Cox2p and its assembly into cytochrome c oxidase"
YGR255C	COQ6	COQ6	3260.08	0.1437	0.0565978	2.53896	0.0111182	0.126449	mitochondrion, punctate composite	"Putative flavin-dependent monooxygenase; involved in ubiquinone (Coenzyme Q) biosynthesis; localizes to the matrix face of the mitochondrial inner membrane in a large complex with other ubiquinone biosynthetic enzymes; human COX6 can rescue a yeast cox6
YPL047W	SGF11	SGF11	836.691	0.143624	0.0791339	1.81495	0.0695311	0.333812	nucleus	"Integral subunit of SAGA histone acetyltransferase complex; regulates transcription of a subset of SAGA-regulated genes, required for the Ubp8p association with SAGA and for H2B deubiquitylation"
YIL093C	RSM25	RSM25	1699	0.143229	0.0652719	2.19434	0.0282108	0.214389	mitochondrion	Mitochondrial ribosomal protein of the small subunit
YOR074C	CDC21	CDC21	1191.09	0.143087	0.071621	1.99784	0.0457343	0.274663	cytoplasm, nucleus	"Thymidylate synthase; required for de novo biosynthesis of pyrimidine deoxyribonucleotides; expression is induced at G1/S"
YHR008C	SOD2	SOD2	9426.95	0.14275	0.053746	2.65601	0.00790706	0.104139	mitochondrion	"Mitochondrial manganese superoxide dismutase; protects cells against oxygen toxicity; phosphorylated"
YLR118C		YLR118C	1739.94	0.142461	0.0562328	2.53342	0.0112954	0.127775	cytoplasm, nucleus	"Acyl-protein thioesterase responsible for depalmitoylation of Gpa1p; green fluorescent protein (GFP)-fusion protein localizes to both the cytoplasm and nucleus and is induced in response to the DNA-damaging agent MMS"
YDL184C	RPL41A	RPL41A	10773.9	0.142452	0.0587473	2.42483	0.0153157	0.151598	cytoplasm	"Ribosomal 60S subunit protein L41A; comprises only 25 amino acids; rpl41a rpl41b double null mutant is viable; homologous to mammalian ribosomal protein L41, no bacterial homolog; RPL41A has a paralog, RPL41B, that arose from the whole genome duplication
YLR255C		YLR255C	47.9327	0.142213	0.140111	1.015	0.310104	0.657816	.	"Dubious open reading frame; unlikely to encode a functional protein, based on available experimental and comparative sequence data"
YGL102C		YGL102C	110.696	0.142209	0.133055	1.06879	0.285162	0.63486	.	"Dubious open reading frame unlikely to encode a functional protein; overlaps 3' end of essential RPL28 gene encoding a large subunit ribosomal protein"
YOL038C-A		YOL038C-A	88.479	0.14209	0.139483	1.01869	0.308351	0.657816	.	"Putative protein of unknown function; identified by SAGE analysis"
YKL051W	SFK1	SFK1	2759.36	0.142083	0.0542394	2.61956	0.00880443	0.111165	cell periphery	"Plasma membrane protein that may act to generate normal levels of PI4P; may act together with or upstream of Stt4p; at least partially mediates proper localization of Stt4p to the plasma membrane"
YMR097C	MTG1	MTG1	1488.48	0.141902	0.0627668	2.26078	0.0237731	0.19449	mitochondrion	"Putative GTPase peripheral to the mitochondrial inner membrane; essential for respiratory competence, likely functions in assembly of the large ribosomal subunit, has homologs in plants and animals"
YDR169C-A		YDR169C-A	56.6988	0.141856	0.144025	0.984941	0.324653	0.670761	.	"Putative protein of unknown function; identified by fungal homology and RT-PCR"
YPR180W	AOS1	AOS1	1193.56	0.141725	0.0732682	1.93433	0.0530729	0.295238	nucleus	"Subunit of heterodimeric nuclear SUMO activating enzyme E1 with Uba2p; activates Smt3p (SUMO) before its conjugation to proteins (sumoylation), which may play a role in protein targeting; essential for viability; relocalizes to the cytosol in response to
YBR302C	COS2	COS2	465.09	0.141587	0.10739	1.31844	0.187358	0.536239	vacuole	"Protein of unknown function; member of the DUP380 subfamily of conserved, often subtelomerically-encoded proteins"
YHR160C	PEX18	PEX18	393.33	0.141561	0.0978781	1.4463	0.148093	0.483597	.	"Peroxin; required for targeting of peroxisomal matrix proteins containing PTS2; interacts with Pex7p; partially redundant with Pex21p; PEX18 has a paralog, PEX21, that arose from the whole genome duplication"
YMR286W	MRPL33	MRPL33	1217.6	0.141543	0.080823	1.75128	0.0798984	0.356147	mitochondrion	Mitochondrial ribosomal protein of the large subunit
YDR494W	RSM28	RSM28	2669.27	0.141503	0.0458444	3.08659	0.00202468	0.0423006	.	"Mitochondrial ribosomal protein of the small subunit; genetic interactions suggest a possible role in promoting translation initiation"
tL(CAA)K		tL(CAA)K	127.844	0.140816	0.130646	1.07785	0.2811	0.630651	.	.
YDR074W	TPS2	TPS2	38162.6	0.140526	0.0694157	2.02442	0.0429272	0.263478	cytoplasm	"Phosphatase subunit of the trehalose-6-P synthase/phosphatase complex; involved in synthesis of the storage carbohydrate trehalose; expression is induced by stress conditions and repressed by the Ras-cAMP pathway; protein abundance increases in response
YHR045W		YHR045W	1694.39	0.14048	0.0691637	2.03113	0.0422421	0.260694	ER	"Putative protein of unknown function; possible role in iron metabolism and/or amino acid and carbohydrate metabolism; green fluorescent protein (GFP)-fusion protein localizes to the endoplasmic reticulum"
YGL038C	OCH1	OCH1	5263.84	0.140183	0.0464069	3.02074	0.00252155	0.0482783	Golgi	"Mannosyltransferase of the cis-Golgi apparatus; initiates the polymannose outer chain elongation of N-linked oligosaccharides of glycoproteins"
tG(GCC)P2		tG(GCC)P2	10.1344	0.140075	0.111082	1.261	0.207309	0.557986	.	.
YFR048W	RMD8	RMD8	1808.64	0.139868	0.0611674	2.28665	0.0222163	0.187248	ambiguous	Cytosolic protein required for sporulation
YPL182C		YPL182C	132.569	0.139845	0.126887	1.10212	0.270411	0.61812	.	"Dubious open reading frame; unlikely to encode a functional protein, based on available experimental and comparative sequence data; partially overlaps the verified gene CTI6/YPL181W"
YMR188C	MRPS17	MRPS17	2365.01	0.139653	0.0626286	2.22986	0.025757	0.204209	mitochondrion	Mitochondrial ribosomal protein of the small subunit
YJL052C-A		YJL052C-A	16.8003	0.13959	0.120866	1.15491	0.248126	0.598076	.	"Putative protein of unknown function; identified based on comparison to related yeast species"
YPL173W	MRPL40	MRPL40	1877.63	0.139582	0.0541045	2.57986	0.00988394	0.118718	.	Mitochondrial ribosomal protein of the large subunit
YBR197C		YBR197C	1044.29	0.139286	0.0725116	1.92088	0.0547467	0.298847	cytoplasm, nucleus	"Protein of unknown function; green fluorescent protein (GFP)-fusion protein localizes to the cytoplasm and nucleus; YBR197C is not an essential gene; relative distribution to the nucleus increases upon DNA replication stress; YBR197C has a paralog, YPL07
YHR100C	GEP4	GEP4	950.389	0.139263	0.0731891	1.90278	0.0570694	0.30454	.	"Mitochondrial phosphatidylglycerophosphatase (PGP phosphatase); dephosphorylates phosphatidylglycerolphosphate to generate phosphatidylglycerol, an essential step during cardiolipin biosynthesis; null mutant is sensitive to tunicamycin, DTT"
YNL086W	SNN1	SNN1	371.112	0.139168	0.103885	1.33964	0.180361	0.527033	endosome	"Subunit of the BLOC-1 complex involved in endosomal maturation; interacts with Msb3p; green fluorescent protein (GFP)-fusion protein localizes to endosomes"
YDL103C	QRI1	QRI1	2616.37	0.139121	0.0497706	2.79524	0.00518613	0.0793886	cytoplasm, nucleus	"UDP-N-acetylglucosamine pyrophosphorylase; catalyzes the formation of UDP-N-acetylglucosamine (UDP-GlcNAc), which is important in cell wall biosynthesis, protein N-glycosylation, and GPI anchor biosynthesis; protein abundance increases in response to DNA
YML029W	USA1	USA1	1765.94	0.139046	0.0563811	2.46619	0.013656	0.143377	ambiguous	"Scaffold subunit of the Hrd1p ubiquitin ligase; also promotes ligase oligomerization; involved in ER-associated protein degradation (ERAD); interacts with the U1 snRNP-specific protein, Snp1p"
YLL014W	EMC6	EMC6	1544.5	0.138788	0.0722065	1.9221	0.0545933	0.298518	ER	"Member of conserved ER transmembrane complex; required for efficient folding of proteins in the ER; null mutant displays induction of the unfolded protein response; homologous to worm F33D4.7/EMC-6, fly CG11781, human TMEM93"
YPL189C-A	COA2	COA2	572.8	0.138476	0.0920428	1.50448	0.132458	0.458074	.	"Cytochrome oxidase assembly factor; null mutation results in respiratory deficiency with specific loss of cytochrome oxidase activity; functions downstream of assembly factors Mss51p and Coa1p and interacts with assembly factor Shy1p"
YMR193W	MRPL24	MRPL24	1629.93	0.138447	0.0595359	2.32544	0.0200485	0.178497	nucleolus	"Mitochondrial ribosomal protein of the large subunit; two mitochondrial ribosomal proteins, YmL14 and YmL24, have been assigned to the same gene"
YDR331W	GPI8	GPI8	1408.77	0.138372	0.0648955	2.13224	0.0329875	0.230733	ER	"ER membrane glycoprotein subunit of the GPI transamidase complex; adds glycosylphosphatidylinositol (GPI) anchors to newly synthesized proteins; human PIG-K protein is a functional homolog"
YBL045C	COR1	COR1	14481.5	0.138317	0.0483521	2.86062	0.00422811	0.0707186	mitochondrion	"Core subunit of the ubiquinol-cytochrome c reductase complex; the ubiquinol-cytochrome c reductase complex (bc1 complex) is a component of the mitochondrial inner membrane electron transport chain"
YAL027W	SAW1	SAW1	764.743	0.138276	0.0789905	1.75053	0.0800262	0.356147	nucleus	"5'- and 3'-flap DNA binding protein; recruits Rad1p-Rad10p to single-strand annealing intermediates with 3' non-homologous tails for removal during double-strand break repair; complexes with Rad1p-Rad10p and stimulates its endonuclease activity; green fl
YDL048C	STP4	STP4	2951.81	0.138172	0.142251	0.97132	0.331389	0.675186	cytoplasm, mitochondrion, nucleus	"Protein containing a Kruppel-type zinc-finger domain; similar to Stp1p, Stp2p; predicted transcription factor; relative distribution to the nucleus increases upon DNA replication stress; STP4 has a paralog, STP3, that arose from the whole genome duplicat
YBR062C		YBR062C	1375.81	0.138103	0.0741828	1.86166	0.0626515	0.318673	.	"Protein of unknown function that interacts with Msb2p; may play a role in activation of the filamentous growth pathway"
YLR439W	MRPL4	MRPL4	1770.9	0.137981	0.0600955	2.29602	0.0216747	0.183891	mitochondrion	"Mitochondrial ribosomal protein of the large subunit; homolog of prokaryotic L29 ribosomal protein; located at the ribosomal tunnel exit"
YDR178W	SDH4	SDH4	5181.41	0.137886	0.0573979	2.40227	0.0162936	0.157627	mitochondrion	"Membrane anchor subunit of succinate dehydrogenase (SDH); involved in coupling the oxidation of succinate to the transfer of electrons to ubiquinone as part of the TCA cycle and the mitochondrial respiratory chain; has similarity to human SDH subunit D (
YMR119W-A		YMR119W-A	66.7568	0.137871	0.144202	0.956101	0.339021	0.68337	.	"Dubious open reading frame; unlikely to encode a functional protein, based on available experimental and comparative sequence data; overlaps 3' end of ORF ASI1/YMR119W"
YJL124C	LSM1	LSM1	2995.93	0.13765	0.0550316	2.50129	0.0123742	0.136524	cytoplasm	"Lsm (Like Sm) protein; forms heteroheptameric complex (with Lsm2p, Lsm3p, Lsm4p, Lsm5p, Lsm6p, and Lsm7p) involved in degradation of cytoplasmic mRNAs; also enters the nucleus and positively regulates transcription initiation; unlike most Sm-like protein
YLR215C	CDC123	CDC123	1199.47	0.137499	0.0745983	1.84319	0.0653015	0.323932	cytoplasm	"Protein involved in nutritional control of the cell cycle; regulates abundance of the translation initiation factor eIF2; ortholog of human D123 protein"
YHR001W	OSH7	OSH7	3961.86	0.137408	0.0450857	3.04771	0.00230594	0.0457904	.	"Oxysterol-binding protein; part of family with seven members in S. cerevisiae; family members have overlapping, redundant functions in sterol metabolism and collectively perform a function essential for viability; OSH7 has a paralog, OSH6, that arose fro
YBR237W	PRP5	PRP5	2016.56	0.137251	0.0613496	2.2372	0.0252731	0.201369	nucleus	"RNA helicase in the DEAD-box family; necessary for prespliceosome formation, bridges U1 and U2 snRNPs and enables stable U2 snRNP association with intron RNA"
YOR298C-A	MBF1	MBF1	7463.52	0.137136	0.0506538	2.70731	0.00678309	0.0943748	cytoplasm	"Transcriptional coactivator; bridges the DNA-binding region of Gcn4p and TATA-binding protein Spt15p; suppressor of frameshift mutations; protein abundance increases in response to DNA replication stress"
YNL031C	HHT2	HHT2	31086.6	0.136826	0.0489949	2.79267	0.00522757	0.0798325	ambiguous	"Histone H3; core histone protein required for chromatin assembly, part of heterochromatin-mediated telomeric and HM silencing; one of two identical histone H3 proteins (see HHT1); regulated by acetylation, methylation, and phosphorylation; H3K14 acetylat
YML064C	TEM1	TEM1	1268.55	0.136752	0.0628919	2.17439	0.029676	0.220558	punctate composite, spindle pole	"GTP-binding protein of the Ras superfamily; involved in termination of M-phase; controls actomyosin and septin dynamics during cytokinesis"
YGR133W	PEX4	PEX4	930.582	0.136158	0.0833481	1.6336	0.102342	0.403378	peroxisome	"Peroxisomal ubiquitin conjugating enzyme; required for peroxisomal matrix protein import and peroxisome biogenesis"
YHL045W		YHL045W	12.5148	0.136001	0.109434	1.24277	0.213952	0.563014	.	"Putative protein of unknown function; not an essential gene"
YNR020C	ATP23	ATP23	765.819	0.135966	0.0773286	1.75829	0.0786975	0.354426	.	"Putative metalloprotease of the mitochondrial inner membrane; required for processing of Atp6p; has an additional role in assembly of the F0 sector of the F1F0 ATP synthase complex; substrate of the Mia40p-Erv1p disulfide relay system, and folding is ass
YNL081C	SWS2	SWS2	2125.62	0.135962	0.0634039	2.14437	0.032003	0.228427	mitochondrion	"Putative mitochondrial ribosomal protein of the small subunit; has similarity to E. coli S13 ribosomal protein; participates in controlling sporulation efficiency; localizes to vacuole in response to H2O2"
YKL180W	RPL17A	RPL17A	26957.6	0.135739	0.057315	2.36829	0.0178705	0.166843	cytoplasm	"Ribosomal 60S subunit protein L17A; copurifies with the Dam1 complex (aka DASH complex); homologous to mammalian ribosomal protein L17 and bacterial L22; RPL17A has a paralog, RPL17B, that arose from the whole genome duplication; protein abundance increa
YKL153W		YKL153W	530.162	0.13573	0.101527	1.33689	0.181259	0.528692	.	"Dubious open reading frame; unlikely to encode a functional protein, based on available experimental and comparative sequence data; transcription of both YLK153W and the overlapping essential gene GPM1 is reduced in the gcr1 null mutant"
YML027W	YOX1	YOX1	1348.85	0.135722	0.0762626	1.77966	0.0751312	0.344454	cytoplasm, nucleus	"Homeobox transcriptional repressor; binds to Mcm1p and to early cell cycle boxes (ECBs) in the promoters of cell cycle-regulated genes expressed in M/G1 phase; expression is cell cycle-regulated; potential Cdc28p substrate; relocalizes from nucleus to cy
YAL060W	BDH1	BDH1	7643.29	0.135448	0.0536342	2.5254	0.0115566	0.129136	cytoplasm	"NAD-dependent (R,R)-butanediol dehydrogenase; catalyzes oxidation of (R,R)-2,3-butanediol to (3R)-acetoin, oxidation of meso-butanediol to (3S)-acetoin, and reduction of acetoin; enhances use of 2,3-butanediol as an aerobic carbon source"
YDL045W-A	MRP10	MRP10	1153.63	0.13538	0.0727348	1.86128	0.0627042	0.318688	mitochondrion	"Mitochondrial ribosomal protein of the small subunit; contains twin cysteine-x9-cysteine motifs; oxidized by Mia40p during import into mitochondria"
YPR134W	MSS18	MSS18	1286.99	0.135367	0.0710514	1.90519	0.056755	0.30454	mitochondrion	"Nuclear encoded protein needed for splicing of mitochondrial intron; required for efficient splicing of mitochondrial COX1 aI5beta intron; mss18 mutations block cleavage of 5' exon - intron junction; phenotype of intronless strain suggests additional fun
YJR019C	TES1	TES1	1586.04	0.135243	0.0570352	2.37123	0.0177292	0.166007	.	"Peroxisomal acyl-CoA thioesterase; likely to be involved in fatty acid oxidation rather than fatty acid synthesis; conserved protein also found in human peroxisomes; TES1 mRNA levels increase during growth on fatty acids"
YGL143C	MRF1	MRF1	870.02	0.135207	0.074072	1.82535	0.0679485	0.328674	mitochondrion	"Mitochondrial translation release factor; involved in stop codon recognition and hydrolysis of the peptidyl-tRNA bond during mitochondrial translation; lack of MRF1 causes mitochondrial genome instability"
YLL040C	VPS13	VPS13	2684.46	0.134912	0.0632408	2.13332	0.0328989	0.230504	cytoplasm, endosome	"Protein involved in prospore membrane morphogenesis; heterooligomeric or homooligomeric complex; peripherally associated with membranes; involved in sporulation, vacuolar protein sorting, prospore membrane formation during sporulatoin, and protein-Golgi
YPL222W	FMP40	FMP40	1315.68	0.134897	0.0721764	1.86899	0.0616243	0.317193	mitochondrion	"Putative protein of unknown function; proposed to be involved in responding to environmental stresses; the authentic, non-tagged protein is detected in highly purified mitochondria in high-throughput studies"
YHR022C-A		YHR022C-A	14.7378	0.134843	0.114934	1.17322	0.240706	0.591808	.	"Putative protein of unknown function; identified by gene-trapping, microarray-based expression analysis, and genome-wide homology searching"
YLR073C	RFU1	RFU1	366.08	0.134781	0.118773	1.13478	0.256469	0.60656	endosome	"Protein that inhibits Doa4p deubiquitinating activity; contributes to ubiquitin homeostasis by regulating the conversion of free ubiquitin chains to ubiquitin monomers by Doa4p; GFP-fusion protein localizes to endosomes"
YAL048C	GEM1	GEM1	997.996	0.134753	0.0770219	1.74954	0.0801975	0.356299	.	"Outer mitochondrial membrane GTPase, subunit of the ERMES complex; potential regulatory subunit of the ERMES complex that links the ER to mitochondria and may promote inter-organellar calcium and phospholipid exchange as well as coordinating mitochondria
YOR059C	LPL1	LPL1	1656.42	0.134753	0.0633196	2.12814	0.0333255	0.232085	ambiguous	"Phospholipase; contains lipase specific GXSXG motif; maintains lipid droplet (LD) morphology; induced by transcription factor Rpn4p; protein abundance increases in response to DNA replication stress"
YLR115W	CFT2	CFT2	1663.58	0.134515	0.0585501	2.29744	0.0215938	0.183557	nucleus	"Subunit of the mRNA cleavage and polyadenlylation factor (CPF); required for pre-mRNA cleavage, polyadenylation and poly(A) site recognition, 43% similarity with the mammalian CPSF-100 protein."
YIL129C	TAO3	TAO3	2525.91	0.134345	0.0628239	2.13843	0.0324816	0.230168	ambiguous	"Component of the RAM signaling network; is involved in regulation of Ace2p activity and cellular morphogenesis, interacts with protein kinase Cbk1p and also with Kic1p"
snR39B		snR39B	35.0114	0.134271	0.143631	0.934835	0.349874	0.692799	.	.
YEL041W	YEF1	YEF1	1013.19	0.134097	0.0711631	1.88436	0.0595158	0.311781	.	"ATP-NADH kinase; phosphorylates both NAD and NADH; homooctameric structure consisting of 60-kDa subunits; similar to Pos5p; overexpression complements certain pos5 phenotypes; YEF1 has a paralog, UTR1, that arose from the whole genome duplication"
YGR078C	PAC10	PAC10	1574.62	0.134003	0.0680831	1.96822	0.0490426	0.284927	cytoplasm	"Part of the heteromeric co-chaperone GimC/prefoldin complex; complex promotes efficient protein folding"
YIL070C	MAM33	MAM33	2184.23	0.133988	0.0565321	2.37012	0.0177822	0.166261	mitochondrion	"Acidic protein of the mitochondrial matrix; involved in oxidative phosphorylation; related to the human complement receptor gC1q-R"
YMR135W-A		YMR135W-A	30.3805	0.13377	0.137858	0.970348	0.331873	0.675328	.	"Dubious open reading frame; unlikely to encode a functional protein, based on available experimental and comparative sequence data"
YAL039C	CYC3	CYC3	3170.94	0.133731	0.0618155	2.16338	0.0305117	0.223915	mitochondrion	"Cytochrome c heme lyase (holocytochrome c synthase); attaches heme to apo-cytochrome c (Cyc1p or Cyc7p) in the mitochondrial intermembrane space; human ortholog may have a role in microphthalmia with linear skin defects (MLS)"
YGR237C		YGR237C	3097.72	0.133667	0.045936	2.90985	0.00361601	0.062854	cytoplasm	"Putative protein of unknown function; green fluorescent protein (GFP)-fusion protein localizes to the cytoplasm"
YKL167C	MRP49	MRP49	1544.8	0.133509	0.062999	2.11922	0.034072	0.23524	mitochondrion	"Mitochondrial ribosomal protein of the large subunit; not essential for mitochondrial translation"
YDL181W	INH1	INH1	4414.71	0.133486	0.0469358	2.84401	0.00445493	0.0725095	mitochondrion	"Protein that inhibits ATP hydrolysis by the F1F0-ATP synthase; inhibitory function is enhanced by stabilizing proteins Stf1p and Stf2p; has a calmodulin-binding motif and binds calmodulin in vitro; INH1 has a paralog, STF1, that arose from the whole geno
YIR029W	DAL2	DAL2	721.218	0.133321	0.0906657	1.47047	0.141436	0.473223	.	"Allantoicase; converts allantoate to urea and ureidoglycolate in the second step of allantoin degradation; expression sensitive to nitrogen catabolite repression and induced by allophanate, an intermediate in allantoin degradation"
YKR036C	CAF4	CAF4	1566.54	0.133249	0.0665134	2.00334	0.0451409	0.273117	mitochondrion	"WD40 repeat-containing protein associated with the CCR4-NOT complex; interacts in a Ccr4p-dependent manner with Ssn2p; also interacts with Fis1p, Mdv1p and Dnm1p and plays a role in mitochondrial fission; CAF4 has a paralog, MDV1, that arose from the who
YOL071W	SDH5	SDH5	1164.22	0.133244	0.067944	1.96109	0.0498687	0.28738	mitochondrion	"Protein required for flavinylation of Sdh1p; binds to Sdh1p and promotes FAD cofactor attachment, which is necessary for succinate dehydrogenase (SDH) complex assembly and activity; mutations in human ortholog PGL2 are associated with neuroendocrine tumo
YBL073W		YBL073W	31.0339	0.133135	0.137864	0.965695	0.334197	0.677231	.	"Dubious open reading frame; unlikely to encode a functional protein, based on available experimental and comparative sequence data; partially overlaps the essential gene AAR2/YBL074C"
YFR003C	YPI1	YPI1	1803.24	0.132697	0.0532935	2.48994	0.0127766	0.138896	.	"Regulatory subunit of the type I protein phosphatase (PP1) Glc7p; Glc7p participates in the regulation of a variety of metabolic processes including mitosis and glycogen metabolism; in vitro evidence suggests Ypi1p is an inhibitor of Glc7p while in vivo
YCR102W-A		YCR102W-A	8.73032	0.132114	0.112478	1.17457	0.240165	0.591787	.	"Dubious open reading frame; unlikely to encode a functional protein, based on available experimental and comparative sequence data"
YDR497C	ITR1	ITR1	85393.2	0.132089	0.0431318	3.06245	0.00219533	0.0442794	cell periphery, vacuole	"Myo-inositol transporter; member of the sugar transporter superfamily; expression is repressed by inositol and choline via Opi1p and derepressed via Ino2p and Ino4p; relative distribution to the vacuole increases upon DNA replication stress; ITR1 has a p
YDL216C	RRI1	RRI1	872.17	0.132021	0.0716958	1.8414	0.065563	0.324261	cytoplasm	"Catalytic subunit of the COP9 signalosome (CSN) complex; acts as an isopeptidase in cleaving the ubiquitin-like protein Nedd8 from SCF ubiquitin ligases; metalloendopeptidase involved in the adaptation to pheromone signaling"
YKR016W	MIC60	MIC60	3987.65	0.131922	0.0561434	2.34973	0.018787	0.171652	ambiguous, mitochondrion	"Component of the MICOS complex; MICOS (formerly MINOS or MitOS) is a mitochondrial inner membrane complex that extends into the intermembrane space and has a role in the maintenance of crista junctions, inner membrane architecture, and formation of conta
YOR241W	MET7	MET7	2079.3	0.131847	0.0526875	2.50243	0.0123344	0.136401	cytoplasm	"Folylpolyglutamate synthetase; catalyzes extension of the glutamate chains of the folate coenzymes, required for methionine synthesis and for maintenance of mitochondrial DNA; protein abundance increases in response to DNA replication stress"
YNL317W	PFS2	PFS2	1884.25	0.131644	0.0503766	2.61319	0.00897005	0.112113	nucleus	"Integral subunit of the pre-mRNA CPF complex; the cleavage and polyadenylation factor (CPF) complex plays an essential role in mRNA 3'-end formation by bridging different processing factors and thereby promoting the assembly of the processing complex"
YCL057W	PRD1	PRD1	4837.22	0.131639	0.0431803	3.04859	0.00229919	0.0457904	cytoplasm	"Zinc metalloendopeptidase; found in the cytoplasm and intermembrane space of mitochondria; with Cym1p, involved in degradation of mitochondrial proteins and of presequence peptides cleaved from imported proteins; protein abundance increases in response t
YHR047C	AAP1	AAP1	1674.89	0.131409	0.056774	2.3146	0.0206348	0.180315	cytoplasm, nucleus	"Arginine/alanine amino peptidase; overproduction stimulates glycogen accumulation; AAP1 has a paralog, APE2, that arose from the whole genome duplication"
YER027C	GAL83	GAL83	2796.04	0.131378	0.0607911	2.16113	0.0306852	0.224471	cytoplasm	"One of three possible beta-subunits of the Snf1 kinase complex; allows nuclear localization of the Snf1 kinase complex in the presence of a nonfermentable carbon source; contains glycogen-binding domain; GAL83 has a paralog, SIP2, that arose from the who
YFL050C	ALR2	ALR2	1238.77	0.131318	0.0739176	1.77655	0.0756424	0.345433	.	"Probable Mg(2+) transporter; overexpression confers increased tolerance to Al(3+) and Ga(3+) ions; plays a role in regulating Ty1 transposition"
YOR013W	IRC11	IRC11	155.883	0.131086	0.122849	1.06705	0.28595	0.63551	.	"Dubious open reading frame; unlikely to encode a functional protein, based on available experimental and comparative sequence data; partially overlaps the uncharacterized gene YOR012C; null mutant displays increased levels of spontaneous Rad52 foci"
YNL034W		YNL034W	103.962	0.130918	0.140612	0.931058	0.351824	0.693356	.	"Putative protein of unknown function; not an essential gene; YNL034W has a paralog, YNL018C, that arose from a segmental duplication"
YKL119C	VPH2	VPH2	567.595	0.130874	0.0908107	1.44117	0.149537	0.483597	ER	"Integral membrane protein required for V-ATPase function; not an actual component of the vacuolar H+-ATPase (V-ATPase) complex; functions in the assembly of the V-ATPase; localized to the endoplasmic reticulum (ER); involved in methionine restriction ext
YHR137W	ARO9	ARO9	2568.34	0.130794	0.0537508	2.43334	0.0149604	0.149697	cytoplasm, nucleus	"Aromatic aminotransferase II; catalyzes the first step of tryptophan, phenylalanine, and tyrosine catabolism"
YDR126W	SWF1	SWF1	801.942	0.130746	0.0844606	1.54801	0.12162	0.439477	.	"Palmitoyltransferase that acts on transmembrane proteins; including the SNAREs Snc1p, Syn8p, Tlg1p and likely all SNAREs; contains an Asp-His-His-Cys-cysteine rich (DHHC-CRD) domain; may have a role in vacuole fusion"
YGR169C	PUS6	PUS6	879.288	0.130417	0.0835656	1.56066	0.118604	0.436949	.	"tRNA:pseudouridine synthase; catalyzes the conversion of uridine to pseudouridine at position 31 in cytoplasmic and mitochondrial tRNAs; mutation of Asp168 to Ala abolishes enzyme activity; not essential for viability"
YDR119W-A	COX26	COX26	1923.01	0.130213	0.121268	1.07376	0.28293	0.633186	.	"Putative protein of unknown function; copurifies with respiratory chain supercomplexes composed of Complex III (ubiquinol-cytochrome c reductase) and Complex IV (cytochrome c oxidase)"
YJL121C	RPE1	RPE1	3025.3	0.130166	0.0564464	2.30602	0.0211097	0.181986	cytoplasm, nucleus	"D-ribulose-5-phosphate 3-epimerase; catalyzes a reaction in the non-oxidative part of the pentose-phosphate pathway; mutants are sensitive to oxidative stress"
tL(UAG)L1		tL(UAG)L1	86.0452	0.129857	0.144176	0.900687	0.367755	0.705165	.	.
YBR209W		YBR209W	81.1809	0.129767	0.141542	0.916811	0.359242	0.696757	.	"Dubious open reading frame; unlikely to encode a functional protein, based on available experimental and comparative sequence data; YBR209W is not an essential gene"
YNL168C	FMP41	FMP41	2754.69	0.129538	0.0575358	2.25144	0.0243579	0.197013	mitochondrion	"Putative protein of unknown function; GFP-fusion protein is induced in response to the DNA-damaging agent MMS; the authentic, non-tagged protein is detected in highly purified mitochondria in high-throughput studies"
YGL131C	SNT2	SNT2	1444.49	0.129473	0.0609681	2.12362	0.0337015	0.233436	cytoplasm, nucleus	"Subunit of Snt2C complex, RING finger ubiquitin ligase (E3); physically associates with Ecm5p and Rpd3p; along with Ecm5p, recruits Rpd3p to small number of promoters; colocalizes with Ecm5p, independently of Rpd3p, to promoters of stress response genes
YER012W	PRE1	PRE1	5743.04	0.129472	0.0435254	2.97463	0.00293344	0.0539114	.	"Beta 4 subunit of the 20S proteasome; localizes to the nucleus throughout the cell cycle"
YIR008C	PRI1	PRI1	1516.33	0.129385	0.0620046	2.08671	0.0369147	0.244598	.	"Subunit of DNA primase; DNA primase is required for DNA synthesis and double-strand break repair"
YOR131C		YOR131C	1977.2	0.129326	0.062152	2.0808	0.0374518	0.246123	cytoplasm, nucleus	"Putative haloacid dehalogenase-like hydrolase; non-essential gene; overexpression causes a cell cycle delay or arrest; protein abundance increases in response to DNA replication stress"
YER107W-A		YER107W-A	243.103	0.129036	0.111006	1.16243	0.245062	0.595883	.	"Dubious open reading frame; unlikely to encode a functional protein, based on available experimental and comparative sequence data; partially overlaps verified ORF GLE2/YER107C"
YPL095C	EEB1	EEB1	1282.66	0.129017	0.0698178	1.84792	0.0646143	0.323021	.	"Acyl-coenzymeA:ethanol O-acyltransferase; responsible for the major part of medium-chain fatty acid ethyl ester biosynthesis during fermentation; possesses short-chain esterase activity; may be involved in lipid metabolism and detoxification; EEB1 has a
YDR453C	TSA2	TSA2	962.963	0.129008	0.0728881	1.76994	0.0767363	0.349564	cytoplasm	"Stress inducible cytoplasmic thioredoxin peroxidase; cooperates with Tsa1p in the removal of reactive oxygen, nitrogen and sulfur species using thioredoxin as hydrogen donor; deletion enhances the mutator phenotype of tsa1 mutants; protein abundance incr
YKL193C	SDS22	SDS22	2435.69	0.129006	0.064874	1.98856	0.0467496	0.277384	cytoplasm, nucleus	"Regulatory subunit of the type 1 protein phosphatase (PP1) Glc7p; whether it functions as a positive or negative regulator of Glc7p is controversial; involved in the regulation of Glc7p nuclear localization and function"
YMR114C		YMR114C	1578.77	0.128976	0.0514731	2.5057	0.0122211	0.135616	cytoplasm, nucleus	"Protein of unknown function; may interact with ribosomes, based on co-purification experiments; green fluorescent protein (GFP)-fusion protein localizes to the nucleus and cytoplasm; YMR114C is not an essential gene"
YPL215W	CBP3	CBP3	2990.37	0.128862	0.0492301	2.61756	0.0088562	0.111599	mitochondrion	"Mitochondrial protein required for assembly of cytochrome bc1 complex; forms a complex with Cbp6p that binds to mt ribosomes near the polypeptide tunnel exit and promotes efficient translation of the COB mRNA; Cbp3p-Cbp6p complex also interacts with newl
YKL168C	KKQ8	KKQ8	1553.78	0.128861	0.0563668	2.28612	0.0222472	0.187262	cytoplasm	"Putative serine/threonine protein kinase with unknown cellular role; KKQ8 has a paralog, HAL5, that arose from the whole genome duplication"
YEL015W	EDC3	EDC3	4071.75	0.128803	0.0500769	2.5721	0.0101085	0.120429	punctate composite	"Non-essential conserved protein with a role in mRNA decapping; specifically affects the function of the decapping enzyme Dcp1p; mediates decay of the RPS28B mRNA via binding to both Rps28Bp (or Rps28Ap) and the RPS28B mRNA; mediates decay of the YRA1 mRN
YKL083W		YKL083W	252.845	0.128634	0.120776	1.06506	0.286848	0.636624	.	"Dubious open reading frame; unlikely to encode a functional protein, based on available experimental and comparative sequence data; not conserved in closely related Saccharomyces species; partially overlaps the verified essential gene RRP14"
YPL183W-A	RTC6	RTC6	1162.47	0.128481	0.073126	1.75698	0.078921	0.354955	mitochondrion	"Protein involved in translation; mutants have defects in biogenesis of nuclear ribosomes; sequence similar to prokaryotic ribosomal protein L36, may be a mitochondrial ribosomal protein; protein abundance increases in response to DNA replication stress"
YNR032C-A	HUB1	HUB1	445.064	0.128145	0.102523	1.24992	0.211329	0.561542	.	"Ubiquitin-like protein modifier; promotes alternative splicing of SRC1 pre-mRNA; binds non-covalently to the HIND domain of Snu66, may function in modification of Sph1p and Hbt1p, functionally complemented by the human or S. pombe ortholog; mechanism of
YDR294C	DPL1	DPL1	4711.32	0.128145	0.0560058	2.28806	0.0221338	0.187102	ER	"Dihydrosphingosine phosphate lyase; regulates intracellular levels of sphingolipid long-chain base phosphates (LCBPs), degrades phosphorylated long chain bases, prefers C16 dihydrosphingosine-l-phosphate as a substrate"
YBR194W	AIM4	AIM4	394.154	0.127839	0.0992453	1.28811	0.197708	0.548119	nucleus	"Protein proposed to be associated with the nuclear pore complex; null mutant is viable, displays elevated frequency of mitochondrial genome loss and is sensitive to freeze-thaw stress"
YDR237W	MRPL7	MRPL7	1703.19	0.127766	0.0679006	1.88166	0.0598827	0.312775	.	"Mitochondrial ribosomal protein of the large subunit; MRPL7 produces both YmL5 and YmL7, which are two different modified forms of the same protein"
YNR040W		YNR040W	651.02	0.127734	0.0857174	1.49017	0.136178	0.462431	mitochondrion	"Putative protein of unknown function; the authentic, non-tagged protein is detected in highly purified mitochondria in high-throughput studies"
YDL089W	NUR1	NUR1	944.233	0.127645	0.0767422	1.66329	0.0962542	0.391703	ambiguous, nuclear periphery	"Protein of unknown function; interacts with Csm1p, Lrs4p; required for rDNA repeat stability; null mutant causes increase in unequal sister-chromatid exchange; GFP-fusion protein localizes to the nuclear periphery, possible Cdc28p substrate"
YGL128C	CWC23	CWC23	662.764	0.127457	0.0933942	1.36473	0.172339	0.51485	cytoplasm, nucleus	"Component of a complex containing Cef1p; putatively involved in pre-mRNA splicing; has similarity to E. coli DnaJ and other DnaJ-like proteins and to S. pombe Cwf23p"
YLR382C	NAM2	NAM2	1961.24	0.127364	0.0634999	2.00574	0.0448843	0.272106	mitochondrion	"Mitochondrial leucyl-tRNA synthetase; also has a direct role in splicing of several mitochondrial group I introns; indirectly required for mitochondrial genome maintenance"
YOL072W	THP1	THP1	1281.82	0.12735	0.0639637	1.99097	0.0464839	0.276831	nuclear periphery	"Nuclear pore-associated protein; component of TREX-2 complex (Sac3p-Thp1p-Sus1p-Cdc31p) involved in transcription elongation and mRNA export from the nucleus; involved in post-transcriptional tethering of active genes to the nuclear periphery and to non-
YGL250W	RMR1	RMR1	1174.57	0.127313	0.0625472	2.03548	0.0418028	0.259809	cytoplasm, nucleus	"Protein required for meiotic recombination and gene conversion; null mutant displays reduced PIS1 expression and growth defects on non-fermentable carbon sources and minimal media; GFP-fusion protein localizes to both cytoplasm and nucleus"
YGL231C	EMC4	EMC4	2457.82	0.127313	0.0558276	2.28047	0.0225798	0.188332	ER	"Member of conserved ER transmembrane complex; required for efficient folding of proteins in the ER; null mutant displays induction of the unfolded protein response; homologous to worm ZK616.6/EMC-4, fly CG11137, human TMM85"
YDL098C	SNU23	SNU23	692.896	0.127222	0.087836	1.4484	0.147506	0.483259	nucleus	"Component of the U4/U6.U5 snRNP complex; involved in mRNA splicing via spliceosome"
YDR115W		YDR115W	966.067	0.12705	0.0743048	1.70985	0.0872934	0.371038	mitochondrion	"Putative mitochondrial ribosomal protein of the large subunit; similar to E. coli L34 ribosomal protein; required for respiratory growth, as are most mitochondrial ribosomal proteins; protein increases in abundance and relocalizes to the plasma membrane
YDR049W	VMS1	VMS1	1701.44	0.126997	0.0564858	2.2483	0.0245571	0.198305	cytoplasm	"Component of a Cdc48p-complex involved in protein quality control; exhibits cytosolic and ER-membrane localization, with Cdc48p, during normal growth, and contributes to ER-associated degradation (ERAD) of specific substrates at a step after their ubiqui
YOR224C	RPB8	RPB8	3081.93	0.126972	0.0582641	2.17924	0.0293136	0.218879	nucleus	"RNA polymerase subunit ABC14.5; common to RNA polymerases I, II, and III"
YJL173C	RFA3	RFA3	1447.71	0.126966	0.0646073	1.9652	0.0493911	0.286174	nucleus	"Subunit of heterotrimeric Replication Protein A (RPA); RPA is a highly conserved single-stranded DNA binding protein complex involved in DNA replication, repair, recombination; RPA protects against inappropriate telomere recombination, and upon telomere
YNL252C	MRPL17	MRPL17	2004.77	0.126955	0.0605198	2.09775	0.035927	0.241294	mitochondrion	Mitochondrial ribosomal protein of the large subunit
YMR031W-A		YMR031W-A	30.5649	0.126672	0.136615	0.92722	0.353812	0.693356	.	"Dubious open reading frame; unlikely to encode a functional protein, based on available experimental and comparative sequence data; null mutant displays shortened telomeres; partially overlaps the uncharacterized ORF YMR031C"
YLR316C	TAD3	TAD3	577.217	0.12652	0.0877361	1.44206	0.149286	0.483597	cytoplasm, nucleus	"Subunit of tRNA-specific adenosine-34 deaminase; forms a heterodimer with Tad2p that converts adenosine to inosine at the wobble position of several tRNAs"
YBR260C	RGD1	RGD1	1876.29	0.126347	0.0563735	2.24125	0.0250098	0.199767	ambiguous, bud, bud neck, cytoplasm	"GTPase-activating protein (RhoGAP) for Rho3p and Rho4p; possibly involved in control of actin cytoskeleton organization"
YGL108C		YGL108C	373.527	0.126291	0.107509	1.1747	0.240115	0.591787	cell periphery	"Protein of unknown function, predicted to be palmitoylated; green fluorescent protein (GFP)-fusion protein localizes to the cell periphery; protein abundance increases in response to DNA replication stress"
YIL161W		YIL161W	921.267	0.126254	0.0677584	1.8633	0.0624204	0.318508	cytoplasm	"Putative protein of unknown function; green fluorescent protein (GFP)-fusion protein localizes to the cytoplasm; mRNA is enriched in Scp160p-associated mRNPs; YIL161W is a non-essential gene"
YLR062C	BUD28	BUD28	12.5155	0.126194	0.121532	1.03835	0.299106	0.649911	.	"Dubious open reading frame; unlikely to encode a functional protein, based on available experimental and comparative sequence data; not conserved in closely related Saccharomyces species; 98% of ORF overlaps the verified gene RPL22A; diploid mutant displ
YFL013C	IES1	IES1	1587.28	0.126102	0.0568965	2.21634	0.0266681	0.207584	nucleus	"Subunit of the INO80 chromatin remodeling complex; relocalizes to the cytosol in response to hypoxia"
YPR092W		YPR092W	12.5986	0.126098	0.11391	1.10699	0.268296	0.616647	.	"Dubious open reading frame; unlikely to encode a functional protein, based on available experimental and comparative sequence data"
YDL021W	GPM2	GPM2	1419.87	0.126091	0.0762683	1.65326	0.0982778	0.395951	cytoplasm, nucleus	"Homolog of Gpm1p phosphoglycerate mutase; converts 3-phosphoglycerate to 2-phosphoglycerate in glycolysis; may be non-functional; GPM2 has a paralog, GPM3, that arose from the whole genome duplication"
YJL203W	PRP21	PRP21	685.666	0.126065	0.084484	1.49218	0.135653	0.462224	nucleus	"Subunit of the SF3a splicing factor complex; required for spliceosome assembly"
YBR140C	IRA1	IRA1	2728.18	0.125907	0.0605297	2.08008	0.0375178	0.246304	cytoplasm	"GTPase-activating protein; negatively regulates RAS by converting it from the GTP- to the GDP-bound inactive form, required for reducing cAMP levels under nutrient limiting conditions, mediates membrane association of adenylate cyclase; mutations cause c
YDR344C		YDR344C	78.7666	0.125874	0.139466	0.902543	0.366769	0.704538	ambiguous, punctate composite	"Dubious open reading frame; unlikely to encode a functional protein, based on available experimental and comparative sequence data"
YNL097C	PHO23	PHO23	1505.51	0.12586	0.0669522	1.87985	0.0601285	0.313548	nucleus	"Component of the Rpd3L histone deacetylase complex; involved in transcriptional regulation of PHO5; affects termination of snoRNAs and cryptic unstable transcripts (CUTs); C-terminus has similarity to human candidate tumor suppressor p33(ING1) and its is
YOR031W	CRS5	CRS5	506.083	0.125809	0.0954925	1.31747	0.187681	0.536685	.	"Copper-binding metallothionein; required for wild-type copper resistance"
YBR126W-A		YBR126W-A	614.947	0.125669	0.0923257	1.36115	0.173466	0.515778	.	"Protein of unknown function; identified by gene-trapping, microarray analysis, and genome-wide homology searches; mRNA identified as translated by ribosome profiling data; partially overlaps the dubious ORF YBR126W-B"
YJL063C	MRPL8	MRPL8	2269.95	0.125661	0.0526062	2.38871	0.0169077	0.159988	mitochondrion	Mitochondrial ribosomal protein of the large subunit
YKL129C	MYO3	MYO3	2813.29	0.125597	0.0532282	2.3596	0.0182949	0.169327	actin, cytoplasm	"One of two type I myosins; localizes to actin cortical patches; deletion of MYO3 has little effect on growth, but myo3 myo5 double deletion causes severe defects in growth and actin cytoskeleton organization; MYO3 has a paralog, MYO5, that arose from the
YDR511W	SDH7	SDH7	769.485	0.125505	0.0872434	1.43857	0.150274	0.483621	mitochondrion	"Mitochondrial protein involved in assembly of succinate dehydrogenase; has a role in maturation of the Sdh2p subunit; localized to the mitochondrial intermembrane space; required for acetate utilization and gluconeogenesis; mutation in Drosophila ortholo
YER141W	COX15	COX15	3647.32	0.125428	0.050748	2.47158	0.0134518	0.143084	mitochondrion	"Protein required for the hydroxylation of heme O to form heme A; heme A is an essential prosthetic group for cytochrome c oxidase"
YGR262C	BUD32	BUD32	1696.91	0.125116	0.0592515	2.11161	0.0347199	0.236234	cytoplasm, nucleus	"Protein kinase; component of the EKC/KEOPS complex with Kae1p, Cgi121p, Pcc1p, and Gon7p; Pyrococcus Bud32 ortholog functions as a P-loop ATPase rather than a protein kinase in the context of the complex; EKC/KEOPS complex is required for t6A tRNA modifi
YAL064W-B		YAL064W-B	100.412	0.124953	0.136139	0.917832	0.358707	0.696757	.	Fungal-specific protein of unknown function
YHR195W	NVJ1	NVJ1	3089.63	0.124791	0.0555324	2.24717	0.0246289	0.198305	nucleus, spindle pole	"Nuclear envelope protein; anchored to the nuclear inner membrane, that interacts with the vacuolar membrane protein Vac8p to promote formation of nucleus-vacuole junctions during piecemeal microautophagy of the nucleus (PMN)"
YOR385W		YOR385W	3790.21	0.1245	0.109233	1.13977	0.254383	0.603582	cytoplasm	"Putative protein of unknown function; green fluorescent protein (GFP)-fusion protein localizes to the cytoplasm; YOR385W is not an essential gene"
snR59		snR59	16.535	0.124356	0.127965	0.9718	0.33115	0.675142	.	.
YOL077W-A	ATP19	ATP19	3927.06	0.124123	0.0566046	2.19281	0.0283214	0.214485	mitochondrion	"Subunit k of the mitochondrial F1F0 ATP synthase; F1F0 ATP synthase is a large, evolutionarily conserved enzyme complex required for ATP synthesis; associated only with the dimeric form of ATP synthase"
YLL042C	ATG10	ATG10	183.208	0.124123	0.126487	0.981309	0.326441	0.671618	.	"Conserved E2-like conjugating enzyme; mediates formation of the Atg12p-Atg5p conjugate, which is a critical step in autophagy"
YIL023C	YKE4	YKE4	2083.08	0.123993	0.0489001	2.53564	0.0112242	0.127195	.	"Zinc transporter; localizes to the ER; null mutant is sensitive to calcofluor white, leads to zinc accumulation in cytosol; ortholog of the mouse KE4 and member of the ZIP (ZRT, IRT-like Protein) family"
YGL041W-A		YGL041W-A	338.218	0.123961	0.0995653	1.24502	0.213124	0.562542	.	"Putative protein of unknown function; conserved in fungi; identified by expression profiling and mass spectrometry"
YDR020C	DAS2	DAS2	615.189	0.123822	0.0852739	1.45205	0.146487	0.481335	cytoplasm, nucleus	"Putative protein of unknown function; non-essential gene identified in a screen for mutants with increased levels of rDNA transcription; weak similarity with uridine kinases and with phosphoribokinases"
YPR003C		YPR003C	1469.18	0.12381	0.066389	1.86491	0.0621936	0.318094	ER	"Putative sulfate permease; physically interacts with Hsp82p; green fluorescent protein (GFP)-fusion protein localizes to the ER; YPR003C is not an essential gene"
YIR041W	PAU15	PAU15	16.1596	0.123696	0.121296	1.01979	0.307827	0.657273	.	"Protein of unknown function; member of the seripauperin multigene family encoded mainly in subtelomeric regions"
YOL097C	WRS1	WRS1	6125.1	0.12368	0.0506959	2.43965	0.0147017	0.147569	cytoplasm	"Cytoplasmic tryptophanyl-tRNA synthetase; aminoacylates tryptophanyl-tRNA"
YCR076C	FUB1	FUB1	1248.74	0.123679	0.060892	2.03111	0.0422434	0.260694	.	"Proteasome-binding protein; interacts physically with multiple subunits of the 20S proteasome and genetically with genes encoding 20S core particle and 19S regulatory particle subunits; exhibits boundary activity which blocks the propagation of heterochr
YOL033W	MSE1	MSE1	961.979	0.123647	0.0777633	1.59004	0.111826	0.423265	mitochondrion	"Mitochondrial glutamyl-tRNA synthetase; predicted to be palmitoylated"
YDR423C	CAD1	CAD1	1626.02	0.123616	0.0670528	1.84356	0.0652477	0.323916	cytoplasm, nucleus	"AP-1-like basic leucine zipper (bZIP) transcriptional activator; involved in stress responses, iron metabolism, and pleiotropic drug resistance; controls a set of genes involved in stabilizing proteins; binds consensus sequence TTACTAA; CAD1 has a paralo
YDR114C		YDR114C	11.1663	0.123559	0.114637	1.07783	0.281109	0.630651	.	"Putative protein of unknown function; deletion mutant exhibits poor growth at elevated pH and calcium"
YPR204W		YPR204W	233.669	0.123538	0.120948	1.02141	0.307059	0.656711	.	"DNA helicase encoded within the telomeric Y' element; Y' -helicase protein 1"
YGL191W	COX13	COX13	7081	0.123361	0.0523142	2.35807	0.01837	0.169777	.	"Subunit VIa of cytochrome c oxidase; present in a subclass of cytochrome c oxidase complexes that may have a role in mimimizing generation of reactive oxygen species; not essential for cytochrome c oxidase activity but may modulate activity in response t
YOR328W	PDR10	PDR10	1583.97	0.123329	0.0602343	2.04748	0.0406108	0.256399	.	"ATP-binding cassette (ABC) transporter; multidrug transporter involved in the pleiotropic drug resistance network; regulated by Pdr1p and Pdr3p"
YBR160W	CDC28	CDC28	2529.41	0.123138	0.0513935	2.39599	0.0165755	0.159208	cytoplasm, nucleus	"Cyclin-dependent kinase (CDK) catalytic subunit; master regulator of mitotic and meiotic cell cycles; alternately associates with G1 (CLNs), S and G2/M (CLBs) phase cyclins, which provide substrate specificity; regulates cell cycle and basal transcriptio
YCL049C		YCL049C	1802.32	0.122734	0.0622964	1.97016	0.0488206	0.284927	.	"Protein of unknown function; localizes to membrane fraction; YCL049C is not an essential gene"
YPL067C		YPL067C	3374.91	0.122681	0.064044	1.91557	0.0554195	0.30022	cytoplasm	"Putative protein of unknown function; green fluorescent protein (GFP)-fusion protein localizes to the cytoplasm; YPL067C is not an essential gene"
YGR201C		YGR201C	890.901	0.122562	0.0772876	1.58579	0.112788	0.424792	.	Putative protein of unknown function
YBL090W	MRP21	MRP21	1339.86	0.122445	0.0698445	1.75311	0.0795838	0.356147	mitochondrion	"Mitochondrial ribosomal protein of the small subunit; MRP21 exhibits genetic interactions with mutations in the COX2 and COX3 mRNA 5'-untranslated leader sequences"
YLL009C	COX17	COX17	969.654	0.122286	0.0727921	1.67994	0.0929696	0.383724	cytoplasm, nucleus	"Copper metallochaperone that transfers copper to Sco1p and Cox11p; eventual delivery to cytochrome c oxidase; contains twin cysteine-x9-cysteine motifs"
YGL030W	RPL30	RPL30	31651.5	0.122195	0.0523529	2.33407	0.0195922	0.176992	.	"Ribosomal 60S subunit protein L30; involved in pre-rRNA processing in the nucleolus; autoregulates splicing of its transcript; homologous to mammalian ribosomal protein L30, no bacterial homolog"
YPL031C	PHO85	PHO85	3002.13	0.122195	0.0467704	2.61265	0.00898439	0.112113	cytoplasm, nucleus	"Cyclin-dependent kinase; has ten cyclin partners; involved in regulating the cellular response to nutrient levels and environmental conditions and progression through the cell cycle"
tE(UUC)J		tE(UUC)J	6.28263	0.122091	0.0963891	1.26665	0.205282	0.556243	.	.
YMR121C	RPL15B	RPL15B	2277.13	0.12197	0.0621122	1.9637	0.0495651	0.286406	nucleolus, nucleus	"Ribosomal 60S subunit protein L15B; binds to 5.8 S rRNA; homologous to mammalian ribosomal protein L15, no bacterial homolog; RPL15B has a paralog, RPL15A, that arose from the whole genome duplication; relocalizes from nucleus to nucleolus upon DNA repli
YHR110W	ERP5	ERP5	2614.45	0.121905	0.0582041	2.09445	0.03622	0.2425	ER	"Protein with similarity to Emp24p and Erv25p; member of the p24 family involved in ER to Golgi transport"
YDR424C	DYN2	DYN2	1008.16	0.121818	0.0812324	1.49962	0.133712	0.459938	ER	"Cytoplasmic light chain dynein, microtubule motor protein; required for intracellular transport and cell division; involved in mitotic spindle positioning; forms complex with dynein intermediate chain Pac11p that promotes Dyn1p homodimerization, potentia
YFL042C		YFL042C	2228.45	0.121792	0.0532437	2.28744	0.0221699	0.187102	.	"Putative protein of unknown function; not an essential gene; YFL042C has a paralog, YLR072W, that arose from the whole genome duplication"
YGR035W-A		YGR035W-A	335.334	0.121752	0.10392	1.17159	0.241361	0.592364	.	Putative protein of unknown function
YDR363W	ESC2	ESC2	1147.74	0.121654	0.0634622	1.91695	0.0552443	0.299987	cytoplasm, nucleus	"Sumo-like domain protein; prevents accumulation of toxic intermediates during replication-associated recombinational repair; roles in silencing, lifespan, chromatid cohesion and the intra-S-phase DNA damage checkpoint; RENi family member"
YHR134W	WSS1	WSS1	985.963	0.121653	0.0710182	1.71299	0.0867151	0.369808	.	"Metalloprotease involved in DNA repair, removes DNA-protein crosslinks at stalled replication forks during replication of damaged DNA; sumoylated protein localizing to the nuclear periphery of mother cells; localizes to a single spot on the nuclear perip
YKL037W	AIM26	AIM26	94.4034	0.121643	0.135427	0.898221	0.369068	0.706322	.	"Putative protein of unknown function; null mutant is viable and displays elevated frequency of mitochondrial genome loss; null mutation confers sensitivity to tunicamycin and DTT"
YBR009C	HHF1	HHF1	17658.1	0.121634	0.0427178	2.84738	0.0044081	0.0723109	nucleus	"Histone H4; core histone protein required for chromatin assembly and chromosome function; one of two identical histone proteins (see also HHF2); contributes to telomeric silencing; N-terminal domain involved in maintaining genomic integrity"
YMR085W		YMR085W	1384.53	0.12155	0.12299	0.988294	0.323008	0.67041	.	"Putative protein of unknown function; YMR085W and adjacent ORF YMR084W are merged in related strains, and together are paralogous to glutamine-fructose-6-phosphate amidotransferase GFA1"
YKL090W	CUE2	CUE2	915.172	0.121517	0.0844489	1.43894	0.150168	0.483621	.	"Protein of unknown function; has two CUE domains that bind ubiquitin, which may facilitate intramolecular monoubiquitination"
YAL031C	GIP4	GIP4	1988.98	0.121474	0.0564912	2.15031	0.0315304	0.226708	cytoplasm	"Cytoplasmic protein that regulates protein phosphatase 1 Glc7p; protein overexpression relocalizes Glc7p from the nucleus and prevents chromosome segregation; potential Cdc28p substrate"
YGL222C	EDC1	EDC1	1012.2	0.121468	0.0663055	1.83195	0.0669587	0.326347	cytoplasm	"RNA-binding protein that activates mRNA decapping directly; binds to mRNA substrate and enhances activity of decapping proteins Dcp1p and Dcp2p; has a role in translation during heat stress; protein becomes more abundant and forms cytoplasmic foci in res
YER059W	PCL6	PCL6	2212.77	0.121458	0.0579373	2.09637	0.0360492	0.241862	cytoplasm, nucleus	"Pho85p cyclin of the Pho80p subfamily; forms the major Glc8p kinase together with Pcl7p and Pho85p; involved in the control of glycogen storage by Pho85p; stabilized by Elongin C binding; PCL6 has a paralog, PCL7, that arose from the whole genome duplica
YCR006C		YCR006C	315.54	0.121235	0.112073	1.08175	0.279366	0.62935	.	"Dubious open reading frame; unlikely to encode a functional protein, based on available experimental and comparative sequence data"
YDL124W		YDL124W	19361.9	0.121211	0.0539557	2.2465	0.0246722	0.198305	cytoplasm, nucleus	"NADPH-dependent alpha-keto amide reductase; reduces aromatic alpha-keto amides, aliphatic alpha-keto esters, and aromatic alpha-keto esters; member of the aldo-keto reductase (AKR) family; protein abundance increases in response to DNA replication stress
YDL198C	GGC1	GGC1	2893.51	0.121186	0.0526222	2.30293	0.0212825	0.182831	.	"Mitochondrial GTP/GDP transporter; essential for mitochondrial genome maintenance; has a role in mitochondrial iron transport; member of the mitochondrial carrier family"
YML061C	PIF1	PIF1	1396.81	0.121138	0.0669241	1.81009	0.0702821	0.335159	.	"DNA helicase, potent G-quadruplex DNA binder/unwinder; promotes DNA synthesis during break-induced replication (BIR); important for crossover recombination; translated from different start sites for two forms localized to either mitochondria or nucleus;
YLR466C-B		YLR466C-B	53.6616	0.120792	0.144246	0.837402	0.402366	0.729947	.	"Dubious open reading frame; unlikely to encode a functional protein, based on available experimental and comparative sequence data"
YJR153W	PGU1	PGU1	669.136	0.120722	0.0836637	1.44295	0.149036	0.483597	.	"Endo-polygalacturonase; pectolytic enzyme that hydrolyzes the alpha-1,4-glycosidic bonds in the rhamnogalacturonan chains in pectins"
YER078W-A		YER078W-A	40.2072	0.120467	0.144273	0.834992	0.403722	0.730665	.	"Putative protein of unknown function; identified by fungal homology and RT-PCR"
YHR104W	GRE3	GRE3	5471	0.120435	0.0520943	2.31187	0.0207849	0.180914	cytoplasm, nucleus	"Aldose reductase; involved in methylglyoxal, d-xylose, arabinose, and galactose metabolism; stress induced (osmotic, ionic, oxidative, heat shock, starvation and heavy metals); regulated by the HOG pathway; protein abundance increases in response to DNA
YJR058C	APS2	APS2	1340.78	0.120416	0.0654338	1.84027	0.0657284	0.324261	bud neck, cell periphery	"Small subunit of the clathrin-associated adaptor complex AP-2; AP-2 is involved in protein sorting at the plasma membrane; related to the sigma subunit of the mammalian plasma membrane clathrin-associated protein (AP-2) complex"
YPR119W	CLB2	CLB2	1860.55	0.12033	0.0636359	1.89092	0.0586348	0.30962	ambiguous, nucleus	"B-type cyclin involved in cell cycle progression; activates Cdc28p to promote the transition from G2 to M phase; accumulates during G2 and M, then targeted via a destruction box motif for ubiquitin-mediated degradation by the proteasome; CLB2 has a paral
YJL101C	GSH1	GSH1	5073.44	0.120312	0.0468818	2.56628	0.0102795	0.121424	cytoplasm	"Gamma glutamylcysteine synthetase; catalyzes the first step in glutathione (GSH) biosynthesis; expression induced by oxidants, cadmium, and mercury; protein abundance increases in response to DNA replication stress"
YKR080W	MTD1	MTD1	3456.59	0.120204	0.0685049	1.75467	0.0793149	0.35569	cytoplasm, nucleus	"NAD-dependent 5,10-methylenetetrahydrafolate dehydrogenase; plays a catalytic role in oxidation of cytoplasmic one-carbon units; expression is regulated by Bas1p and Bas2p, repressed by adenine, and may be induced by inositol and choline"
YML011C	RAD33	RAD33	1154.31	0.119845	0.0634673	1.8883	0.0589858	0.310111	nucleus	"Protein involved in nucleotide excision repair; green fluorescent protein (GFP)-fusion protein localizes to the nucleus"
YBR299W	MAL32	MAL32	516.133	0.119627	0.0948009	1.26188	0.206992	0.557986	.	"Maltase (alpha-D-glucosidase); inducible protein involved in maltose catabolism; encoded in the MAL3 complex locus; functional in genomic reference strain S288C; hydrolyzes the disaccharides maltose, turanose, maltotriose, and sucrose"
YPR158W	CUR1	CUR1	686.374	0.119594	0.0920144	1.29974	0.193691	0.545	.	"Sorting factor, central regulator of spatial protein quality control; physically and functionally interacts with chaperones to promote sorting and deposition of misfolded proteins into cytosolic compartments; involved in destabilization of [URE3] prions;
YHL030W	ECM29	ECM29	1922.64	0.119511	0.0618543	1.93214	0.0533428	0.295689	cytoplasm, nucleus	"Scaffold protein; assists in association of the proteasome core particle with the regulatory particle; inhibits proteasomal ATPase activity; degraded by the mature proteasome after assembly; contains HEAT-like repeats; protein increases in abundance and
YLL001W	DNM1	DNM1	3371.72	0.119501	0.0437687	2.73028	0.00632801	0.090517	mitochondrion, punctate composite	"Dynamin-related GTPase involved in mitochondrial organization; required for mitochondrial fission and morphology; assembles on the cytoplasmic face of mitochondrial tubules at sites at which division will occur; also participates in endocytosis and regul
YBL003C	HTA2	HTA2	14426.5	0.119471	0.0455616	2.62219	0.00873659	0.110963	nucleus	"Histone H2A; core histone protein required for chromatin assembly and chromosome function; one of two nearly identical (see also HTA1) subtypes; DNA damage-dependent phosphorylation by Mec1p facilitates DNA repair; acetylated by Nat4p"
YKL089W	MIF2	MIF2	777.067	0.119339	0.091167	1.30901	0.19053	0.53954	spindle pole	"Protein required for structural integrity of elongating spindles; localizes to the kinetochore; interacts with histones H2A, H2B, and H4; phosphorylated by Ipl1p; orthologous to human centromere constitutive-associated network (CCAN) subunit CENP-C and f
YOR281C	PLP2	PLP2	2013.02	0.119311	0.0564896	2.11209	0.0346785	0.236234	cytoplasm	"Protein that interacts with the CCT complex to stimulate actin folding; has similarity to phosducins; null mutant lethality is complemented by mouse phosducin-like protein MgcPhLP; CCT is short for chaperonin containing TCP-1; essential gene"
YDL096C	OPI6	OPI6	1.81018	0.119294	0.0630972	1.89064	0.0586718	NA	.	"Dubious open reading frame; unlikely to encode a functional protein, based on available experimental and comparative sequence data; partially overlaps verified gene PMT1/YDL095W; YDL096C is not essential"
YLR268W	SEC22	SEC22	2286.99	0.119253	0.0540943	2.20453	0.0274869	0.211885	Golgi	"R-SNARE protein; assembles into SNARE complex with Bet1p, Bos1p and Sed5p; cycles between the ER and Golgi complex; involved in anterograde and retrograde transport between the ER and Golgi; synaptobrevin homolog"
YPR182W	SMX3	SMX3	1160.45	0.119249	0.0801987	1.48692	0.137036	0.46358	nucleus	"Core Sm protein Sm F; part of heteroheptameric complex (with Smb1p, Smd1p, Smd2p, Smd3p, Sme1p, and Smx2p) that is part of the spliceosomal U1, U2, U4, and U5 snRNPs; homolog of human Sm F"
YPL196W	OXR1	OXR1	1446.37	0.119163	0.0623411	1.91146	0.055945	0.302556	.	"Protein of unknown function required for oxidative damage resistance; required for normal levels of resistance to oxidative damage; null mutants are sensitive to hydrogen peroxide; member of a conserved family of proteins found in eukaryotes"
YHR202W		YHR202W	996.866	0.118998	0.0729012	1.63232	0.102613	0.403378	vacuole	"Putative protein of unknown function; green fluorescent protein (GFP)-fusion protein localizes to the vacuole, while HA-tagged protein is found in the soluble fraction, suggesting cytoplasmic localization"
YKR094C	RPL40B	RPL40B	3299.55	0.118893	0.0550282	2.16059	0.0307274	0.224471	cytoplasm	"Ubiquitin-ribosomal 60S subunit protein L40B fusion protein; cleaved to yield ubiquitin and ribosomal protein L40B; ubiquitin may facilitate assembly of the ribosomal protein into ribosomes; homologous to mammalian ribosomal protein L40, no bacterial hom
YPR010C-A		YPR010C-A	3832.87	0.118812	0.0649929	1.82808	0.0675377	0.32718	.	"Putative protein of unknown function; conserved among Saccharomyces sensu stricto species"
YMR293C	HER2	HER2	827.889	0.1188	0.0887849	1.33806	0.180877	0.528299	mitochondrion	"Subunit of the trimeric GatFAB AmidoTransferase(AdT) complex; involved in the formation of Q-tRNAQ; required for remodeling of ER caused by Hmg2p overexpression; similar to bacterial GatA glutamyl-tRNA amidotransferase"
YOR125C	CAT5	CAT5	1391.31	0.118753	0.0714516	1.66201	0.0965106	0.392032	.	"Protein required for ubiquinone (Coenzyme Q) biosynthesis; localizes to the matrix face of the mitochondrial inner membrane in a large complex with ubiquinone biosynthetic enzymes; required for gluconeogenic gene activation"
YMR278W	PRM15	PRM15	1975.09	0.11872	0.0672797	1.76457	0.0776357	0.351338	cytoplasm, nucleus	"Phosphoribomutase; catalyzes interconversion of ribose-1-phosphate and ribose-5-phosphate; has some phosphoglucomutase activity but primary activity in vivo is phosphoribomutase; contributes to ribose recycling in the pentose phosphate pathway; transcrip
YDL133C-A	RPL41B	RPL41B	10985.6	0.11856	0.0677098	1.751	0.0799456	0.356147	cytoplasm	"Ribosomal 60S subunit protein L41B; comprises only 25 amino acids; rpl41a rpl41b double null mutant is viable; homologous to mammalian ribosomal protein L41, no bacterial homolog; RPL41B has a paralog, RPL41A, that arose from the whole genome duplication
YIL046W-A		YIL046W-A	55.9853	0.118428	0.143638	0.824487	0.409663	0.734144	.	"Putative protein of unknown function; identified by expression profiling and mass spectrometry"
YFL018C	LPD1	LPD1	17317.4	0.118383	0.0404481	2.92679	0.00342477	0.0601822	mitochondrion	"Dihydrolipoamide dehydrogenase; the lipoamide dehydrogenase component (E3) of the pyruvate dehydrogenase and 2-oxoglutarate dehydrogenase multi-enzyme complexes; PDH complex is concentrated in spots within the mitochondrial matrix, often near the ERMES c
YBR200W-A		YBR200W-A	18.5114	0.118347	0.1346	0.879246	0.379268	0.714217	.	"Putative protein of unknown function; identified by fungal homology and RT-PCR"
YCR075W-A		YCR075W-A	374.706	0.118321	0.105012	1.12673	0.259856	0.608802	.	"Putative protein of unknown function; identified by homology to Ashbya gossypii; YCR075W-A has a paralog, YNR034W-A, that arose from the whole genome duplication"
YBR122C	MRPL36	MRPL36	2997.1	0.118247	0.0577176	2.04872	0.0404898	0.256116	mitochondrion	"Mitochondrial ribosomal protein of the large subunit; overproduction suppresses mutations in the COX2 leader peptide-encoding region"
YCL016C	DCC1	DCC1	994.848	0.118016	0.0674269	1.75029	0.0800691	0.356147	nucleus	"Subunit of a complex with Ctf8p and Ctf18p; shares some components with Replication Factor C; required for sister chromatid cohesion and telomere length maintenance"
YBR087W	RFC5	RFC5	1602.87	0.117896	0.0605919	1.94574	0.0516854	0.291459	nucleus	"Subunit of heteropentameric Replication factor C (RF-C); RF-C is a DNA binding protein and ATPase that acts as a clamp loader of the proliferating cell nuclear antigen (PCNA) processivity factor for DNA polymerases delta and epsilon"
YNL195C		YNL195C	1144.23	0.117705	0.0843664	1.39517	0.162965	0.501083	.	"Protein of unknown function; shares a promoter with YNL194C; the authentic, non-tagged protein is detected in highly purified mitochondria in high-throughput studies; YNL195C has a paralog, HBT1, that arose from the whole genome duplication"
YDR529C	QCR7	QCR7	9421.8	0.117463	0.0509012	2.30766	0.0210179	0.181851	mitochondrion	"Subunit 7 of ubiquinol cytochrome-c reductase (Complex III); Complex III is a component of the mitochondrial inner membrane electron transport chain; oriented facing the mitochondrial matrix; N-terminus appears to play a role in complex assembly"
YIL152W		YIL152W	992.03	0.116995	0.0782787	1.49459	0.13502	0.461468	.	Putative protein of unknown function
YEL030W	ECM10	ECM10	471.738	0.116738	0.0879924	1.32669	0.184613	0.533621	.	"Heat shock protein of the Hsp70 family; localized in mitochondrial nucleoids, plays a role in protein translocation, interacts with Mge1p in an ATP-dependent manner; overexpression induces extensive mitochondrial DNA aggregations; ECM10 has a paralog, SS
YLR281C		YLR281C	70.4826	0.116718	0.14163	0.824105	0.40988	0.734144	mitochondrion	"Putative protein of unknown function; green fluorescent protein (GFP)-fusion protein localizes to mitochondria; YLR281C is not an essential gene"
YCL057C-A	MIC10	MIC10	3191.9	0.116644	0.059114	1.97321	0.048472	0.283667	.	"Conserved component of the MICOS complex; MICOS (formerly MINOS or MitOS) is a mitochondrial inner membrane complex that extends into the intermembrane space and has a role in the maintenance of crista junctions, inner membrane architecture, and formatio
YFR035C		YFR035C	388.095	0.116435	0.0966638	1.20454	0.228383	0.581982	.	"Putative protein of unknown function; deletion mutant exhibits synthetic phenotype with alpha-synuclein"
YGR230W	BNS1	BNS1	1027.3	0.116382	0.0695856	1.6725	0.0944261	0.38677	.	"Protein of unknown function; overexpression bypasses need for Spo12p, but not required for meiosis; BNS1 has a paralog, SPO12, that arose from the whole genome duplication"
YDR381C-A		YDR381C-A	1156.83	0.116365	0.0619343	1.87884	0.0602657	0.313566	.	"Protein of unknown function; localized to the mitochondrial outer membrane"
YGL125W	MET13	MET13	4363.48	0.116361	0.0549948	2.11585	0.0343572	0.235638	cytoplasm, nucleus	"Major isozyme of methylenetetrahydrofolate reductase; catalyzes the reduction of 5,10-methylenetetrahydrofolate to 5-methyltetrahydrofolate in the methionine biosynthesis pathway"
tV(AAC)G1		tV(AAC)G1	9.69182	0.116322	0.108641	1.0707	0.284304	0.634103	.	.
YFL029C	CAK1	CAK1	1417.95	0.116301	0.0650471	1.78795	0.0737835	0.342495	cytoplasm	"Cyclin-dependent kinase-activating kinase; required for passage through the cell cycle; phosphorylates and activates Cdc28p; nucleotide-binding pocket differs significantly from those of most other protein kinases"
YDL176W		YDL176W	1087.66	0.116236	0.0672509	1.7284	0.0839174	0.365029	ambiguous	"Protein of unknown function; predicted by computational methods to be involved in fructose-1,6-bisphosphatase (Fbp1p) degradation; interacts with components of the GID complex; YDL176W is not an essential gene"
YLR128W	DCN1	DCN1	625.246	0.116203	0.0820885	1.41558	0.156899	0.493067	.	"Scaffold-type E3 ligase; required for cullin neddylation and ubiquitin ligase activation; contains a ubiquitin-binding domain (UBA) for ubiquitin and Nedd8 (Rub1p) interaction and a PONY domain involved in cullin binding and neddylation"
YNL267W	PIK1	PIK1	3242.91	0.116187	0.045667	2.54422	0.0109522	0.125419	cytoplasm	"Phosphatidylinositol 4-kinase; catalyzes first step in the biosynthesis of phosphatidylinositol-4,5-biphosphate; may control cytokinesis through the actin cytoskeleton; may control nonselective autophagy and mitophagy through trafficking of Atg9p"
RUF21		RUF21	177.373	0.116135	0.134323	0.8646	0.387258	0.721275	.	.
YPL120W	VPS30	VPS30	836.38	0.116102	0.0768447	1.51086	0.130824	0.454687	vacuole	"Subunit of phosphatidylinositol (PtdIns) 3-kinase complexes I and II; Complex I is essential in autophagy and Complex II is required for vacuolar protein sorting; required for overflow degradation of misfolded proteins when ERAD is saturated; C-terminus
YMR135C	GID8	GID8	4246.68	0.115964	0.0412617	2.81044	0.00494741	0.0770211	cytoplasm, nucleus	"Subunit of GID Complex, binds strongly to central component Vid30p; GID Complex is involved in proteasome-dependent catabolite inactivation of fructose-1,6-bisphosphatase; recruits Rmd5p, Fyv10 and Vid28p to GID Complex; contains LisH, CTLH, and CRA doma
YKR020W	VPS51	VPS51	635.108	0.11591	0.0751699	1.54198	0.123079	0.441515	punctate composite	"Component of the GARP (Golgi-associated retrograde protein) complex; GARP is required for the recycling of proteins from endosomes to the late Golgi, and for mitosis after DNA damage induced checkpoint arrest; links the (VFT/GARP) complex to the SNARE Tl
YMR086W	SEG1	SEG1	3756.9	0.115899	0.0470556	2.46302	0.0137771	0.143377	cell periphery	"Component of eisosome required for proper eisosome assembly; precedes Pil1p/Lsp1p during eisosome formation, controls eisosome length and shape; diffusely distributed, forms heterogeneous patches at plasma membrane in small buds, also found in medium and
YBR245C	ISW1	ISW1	2619.22	0.115782	0.0530959	2.18062	0.0292115	0.218664	nucleus	"ATPase subunit of imitation-switch (ISWI) class chromatin remodelers; with Ioc3p forms Isw1a complex involved in repression of transcription initiation; with Ioc2p and Ioc4p forms Isw1b complex involved in regulation of transcription elongation; Isw1b re
YGL019W	CKB1	CKB1	3151.33	0.115769	0.050343	2.29961	0.0214706	0.183557	cytoplasm, nucleus	"Beta regulatory subunit of casein kinase 2 (CK2); a Ser/Thr protein kinase with roles in cell growth and proliferation; CK2, comprised of CKA1, CKA2, CKB1 and CKB2, has many substrates including transcription factors and all RNA polymerases"
YGR182C		YGR182C	2315.61	0.115743	0.0691623	1.67349	0.0942303	0.386688	.	"Dubious open reading frame; unlikely to encode a functional protein, based on available experimental and comparative sequence data; partially overlaps the verified ORF TIM13/YGR181W"
YGL187C	COX4	COX4	7860.94	0.115723	0.0500506	2.31212	0.0207713	0.180914	mitochondrion	"Subunit IV of cytochrome c oxidase; the terminal member of the mitochondrial inner membrane electron transport chain; precursor N-terminal 25 residues are cleaved during mitochondrial import; phosphorylated; spermidine enhances translation"
YFL026W	STE2	STE2	284.801	0.115671	0.114967	1.00612	0.314359	0.66153	vacuole	"Receptor for alpha-factor pheromone; seven transmembrane-domain GPCR that interacts with both pheromone and a heterotrimeric G protein to initiate the signaling response that leads to mating between haploid a and alpha cells"
YCL029C	BIK1	BIK1	1315.65	0.115638	0.0632171	1.82921	0.0673675	0.32692	microtubule, spindle pole	"Microtubule-associated protein; component of the interface between microtubules and kinetochore, involved in sister chromatid separation; essential in polyploid cells but not in haploid or diploid cells; ortholog of mammalian CLIP-170"
YLR383W	SMC6	SMC6	1085.82	0.115424	0.0747611	1.5439	0.122612	0.440914	cytoplasm, nucleus	"Component of the SMC5-SMC6 complex; this complex plays a key role in the removal of X-shaped DNA structures that arise between sister chromatids during DNA replication and repair; homologous to S. pombe rad18"
YOL161C	PAU20	PAU20	1.14208	0.114967	0.0455531	2.52379	0.0116096	NA	.	"Protein of unknown function; member of the seripauperin multigene family encoded mainly in subtelomeric regions; expression induced by low temperature and also by anaerobic conditions; induced during alcoholic fermentation"
YBR080C	SEC18	SEC18	4072.5	0.11476	0.0508003	2.25904	0.0238809	0.195078	Golgi, Golgi to ER	"AAA ATPase and SNARE disassembly chaperone; required for vesicular transport between ER and Golgi, the 'priming' step in homotypic vacuole fusion, autophagy, and protein secretion; releases Sec17p from SNAP complexes; has similarity to mammalian N-ethylm
YKL063C		YKL063C	677.816	0.114699	0.0854944	1.34159	0.179728	0.526864	Golgi	"Putative protein of unknown function; green fluorescent protein (GFP)-fusion protein localizes to the Golgi"
YDR480W	DIG2	DIG2	1198.78	0.114632	0.0714122	1.60521	0.108447	0.417263	cytoplasm, nucleus	"MAP kinase-responsive inhibitor of the Ste12p transcription factor; involved in the regulation of mating-specific genes and the invasive growth pathway; related regulators Dig1p and Dig2p bind to Ste12p; DIG2 has a paralog, DIG1, that arose from the whol
snR38		snR38	3496.09	0.114627	0.0510589	2.245	0.024768	0.198616	.	.
YLR288C	MEC3	MEC3	878.266	0.114571	0.0699853	1.63707	0.101617	0.402327	.	"DNA damage and meiotic pachytene checkpoint protein; subunit of a heterotrimeric complex (Rad17p-Mec3p-Ddc1p) that forms a sliding clamp, loaded onto partial duplex DNA by a clamp loader complex; homolog of human and S. pombe Hus1"
YFL063W		YFL063W	0.92087	0.114399	0.0440232	2.5986	0.00936049	NA	.	"Dubious open reading frame; unlikely to encode a functional protein, based on available experimental and comparative sequence data"
YMR132C	JLP2	JLP2	435.613	0.114309	0.106854	1.06977	0.284724	0.634103	cytoplasm	"Protein of unknown function; contains sequence that closely resembles a J domain (typified by the E. coli DnaJ protein)"
YGR061C	ADE6	ADE6	6606.33	0.114263	0.0550245	2.07658	0.0378402	0.24766	cytoplasm	"Formylglycinamidine-ribonucleotide (FGAM)-synthetase; catalyzes a step in the 'de novo' purine nucleotide biosynthetic pathway"
YIL039W	TED1	TED1	4014.37	0.114212	0.0463584	2.46368	0.0137519	0.143377	ER	"Conserved phosphoesterase domain-containing protein; acts together with Emp24p/Erv25p in cargo exit from the ER; deletion confers sensitivity to 4-(N-(S-glutathionylacetyl)amino) phenylarsenoxide (GSAO)"
YER043C	SAH1	SAH1	52889	0.114204	0.0609279	1.87442	0.0608727	0.315378	cytoplasm	"S-adenosyl-L-homocysteine hydrolase; catabolizes S-adenosyl-L-homocysteine which is formed after donation of the activated methyl group of S-adenosyl-L-methionine (AdoMet) to an acceptor; regulates cellular lipid homoeostasis by regulating phosphatidylch
YGR040W	KSS1	KSS1	2038.41	0.114076	0.052314	2.1806	0.0292128	0.218664	cytoplasm, nucleus	"Mitogen-activated protein kinase (MAPK); involved in signal transduction pathways that control filamentous growth and pheromone response; the KSS1 gene is nonfunctional in S288C strains and functional in W303 strains"
YGL136C	MRM2	MRM2	1068.57	0.113997	0.0659969	1.72731	0.0841121	0.365029	.	"Mitochondrial 2' O-ribose methyltransferase; required for methylation of U(2791) in 21S rRNA; MRM2 deletion confers thermosensitive respiration and loss of mitochondrial DNA; has similarity to Spb1p and Trm7p, and to E. coli FtsJ/RrmJ"
YJR131W	MNS1	MNS1	1256.09	0.113969	0.0676267	1.68526	0.0919375	0.381181	ER	"Alpha-1,2-mannosidase; involved in ER-associated protein degradation (ERAD); catalyzes the removal of one mannose residue from a glycosylated protein, converting the modification from Man9GlcNAc to Man8GlcNAc; catalyzes the last step in glycoprotein matu
YML077W	BET5	BET5	659.569	0.113918	0.093613	1.2169	0.223641	0.574003	.	"Core component of transport protein particle (TRAPP) complexes I-III; TRAPP complexes are related multimeric guanine nucleotide-exchange factors for the GTPase Ypt1p, regulating ER-Golgi traffic (TRAPPI), intra-Golgi traffic (TRAPPII), endosome-Golgi tra
tH(GUG)E1		tH(GUG)E1	24.2666	0.113772	0.134592	0.84531	0.397938	0.72725	.	.
YPR074W-A		YPR074W-A	5.21362	0.113746	0.0866295	1.31302	0.189177	NA	.	Hypothetical protein identified by homology
YER037W	PHM8	PHM8	1999.84	0.113743	0.131713	0.863564	0.387828	0.721306	cytoplasm, nucleus	"Lysophosphatidic acid (LPA) phosphatase, nucleotidase; principle and physiological nucleotidase working on GMP, UMP and CMP; involved in LPA hydrolysis in response to phosphate starvation and ribose salvage pathway; phosphatase activity is soluble and Mg
YHR091C	MSR1	MSR1	1590.87	0.113705	0.0615908	1.84614	0.0648719	0.323552	.	"Mitochondrial arginyl-tRNA synthetase; mutations in human ortholog are associated with pontocerebellar hypoplasia type 6; MSR1 has a paralog, YDR341C, that arose from the whole genome duplication"
YER003C	PMI40	PMI40	5330.05	0.113556	0.0630614	1.80072	0.0717472	0.337628	cytoplasm, nucleus	"Mannose-6-phosphate isomerase; catalyzes the interconversion of fructose-6-P and mannose-6-P; required for early steps in protein mannosylation"
YNL310C	ZIM17	ZIM17	992.695	0.113521	0.0853442	1.33016	0.183465	0.531023	mitochondrion	"Protein co-chaperone with a zinc finger motif; essential for protein import into mitochondria; may act with Pam18p to facilitate recognition and folding of imported proteins by Ssc1p (mtHSP70) in the mitochondrial matrix; required for the maintenance of
YLR254C	NDL1	NDL1	1288.21	0.113448	0.0758746	1.4952	0.134862	0.461468	cytoplasm, nucleus	"Homolog of nuclear distribution factor NudE; NUDEL; interacts with Pac1p and regulates dynein targeting to microtubule plus ends"
YPL092W	SSU1	SSU1	2220.26	0.113432	0.0526494	2.15447	0.0312033	0.225634	.	"Plasma membrane sulfite pump involved in sulfite metabolism; required for efficient sulfite efflux; major facilitator superfamily protein"
YLL020C		YLL020C	29.4677	0.113164	0.137317	0.824111	0.409877	0.734144	.	"Dubious open reading frame; unlikely to encode a functional protein, based on available experimental and comparative sequence data; partially overlaps the verified gene KNS1"
YER015W	FAA2	FAA2	2120.6	0.113126	0.0587482	1.92561	0.0541525	0.29763	.	"Medium chain fatty acyl-CoA synthetase; activates imported fatty acids; accepts a wide range of fatty acid chain lengths with a preference for medium chains, C9:0-C13:0; localized to the peroxisome"
YJL029C	VPS53	VPS53	2450.15	0.113117	0.0486733	2.324	0.0201255	0.178497	Golgi to ER, punctate composite	"Component of the GARP (Golgi-associated retrograde protein) complex; GARP is required for the recycling of proteins from endosomes to the late Golgi, and for mitosis after DNA damage induced checkpoint arrest; required for vacuolar protein sorting; membe
YDL142C	CRD1	CRD1	1524.47	0.113117	0.060828	1.85961	0.0629402	0.319129	mitochondrion	"Cardiolipin synthase; produces cardiolipin, which is a phospholipid of the mitochondrial inner membrane that is required for normal mitochondrial membrane potential and function; required to maintain tubular mitochondrial morphology and functions in mito
YGR136W	LSB1	LSB1	2715.92	0.113038	0.0472899	2.39033	0.0168333	0.159988	cytoplasm, nucleus	"Negative regulator of actin nucleation-promoting factor activity; interacts with Las17p, a homolog of human Wiskott-Aldrich Syndrome protein (WASP), via an N-terminal SH3 domain, and along with PIN3 cooperatively inhibits the nucleation of actin filament
YBR153W	RIB7	RIB7	1215.95	0.112929	0.06768	1.66857	0.0952026	0.388464	.	"Diaminohydroxyphoshoribosylaminopyrimidine deaminase; catalyzes the second step of the riboflavin biosynthesis pathway"
YCR024C	SLM5	SLM5	856.889	0.11279	0.0741913	1.52025	0.128447	0.448969	mitochondrion	Mitochondrial asparaginyl-tRNA synthetase
YDR486C	VPS60	VPS60	2212.36	0.112702	0.0610956	1.84468	0.0650834	0.323601	vacuolar membrane	"Protein involved in late endosome to vacuole transport; cytoplasmic and vacuolar membrane protein; required for normal filament maturation during pseudohyphal growth; may function in targeting cargo proteins for degradation; interacts with Vta1p"
YDR202C	RAV2	RAV2	1160.73	0.112587	0.0721284	1.56092	0.118542	0.436949	ambiguous	"Subunit of RAVE complex (Rav1p, Rav2p, Skp1p); the RAVE complex associates with the V1 domain of the vacuolar membrane (H+)-ATPase (V-ATPase) and promotes assembly and reassembly of the holoenzyme"
YPL040C	ISM1	ISM1	1530.75	0.112404	0.0555856	2.02217	0.0431583	0.264644	mitochondrion	"Mitochondrial isoleucyl-tRNA synthetase; null mutant is deficient in respiratory growth"
YNL304W	YPT11	YPT11	923.761	0.112369	0.0706692	1.59008	0.111817	0.423265	cytoplasm	"Rab GTPase; Myo2p-binding protein implicated in mother-to-bud transport of cortical endoplasmic reticulum (ER), late Golgi, and mitochondria during cell division; function is regulated at multiple levels; abundance of active Ypt11p forms is controlled by
YER031C	YPT31	YPT31	4595.63	0.112144	0.0524894	2.13651	0.0326377	0.230504	cytoplasm, nucleus	"Rab family GTPase; involved in the exocytic pathway; mediates intra-Golgi traffic or the budding of post-Golgi vesicles from the trans-Golgi; YPT31 has a paralog, YPT32, that arose from the whole genome duplication"
YDR056C		YDR056C	3386.5	0.111985	0.0519717	2.15473	0.0311831	0.225634	ER	"Putative protein of unknown function; green fluorescent protein (GFP)-fusion protein localizes to the endoplasmic reticulum; YDR056C is not an essential protein"
YLR253W	MCP2	MCP2	2757.52	0.111914	0.0643947	1.73794	0.082222	0.361214	mitochondrion	"Mitochondrial protein of unknown function involved in lipid homeostasis; integral membrane protein that localizes to the mitochondrial inner membrane; involved in mitochondrial morphology; non-essential gene which interacts genetically with MDM10, and ot
YIL068C	SEC6	SEC6	1986.08	0.11181	0.0545204	2.05078	0.0402882	0.255108	ambiguous, bud, bud neck, cell periphery	"Essential 88kDa subunit of the exocyst complex; the exocyst mediates polarized targeting and tethering of post-Golgi secretory vesicles to active sites of exocytosis at the plasma membrane prior to SNARE-mediated fusion; anchors the assembled complex to
YER079W		YER079W	2434.31	0.111796	0.0619898	1.80346	0.0713158	0.336833	cytoplasm, nucleus	Putative protein of unknown function
YML050W	AIM32	AIM32	608.31	0.111794	0.0852968	1.31064	0.189978	0.538692	.	"Putative protein of unknown function; null mutant is viable and displays elevated frequency of mitochondrial genome loss"
YDL067C	COX9	COX9	5177.54	0.111788	0.0502477	2.22474	0.0260987	0.205525	mitochondrion	"Subunit VIIa of cytochrome c oxidase (Complex IV); Complex IV is the terminal member of the mitochondrial inner membrane electron transport chain"
tD(GUC)J1		tD(GUC)J1	4.17664	0.111711	0.0879219	1.27057	0.203882	NA	.	.
YKL162C		YKL162C	802.938	0.111647	0.0910608	1.22607	0.220172	0.569786	mitochondrion	"Putative protein of unknown function; green fluorescent protein (GFP)-fusion protein localizes to the mitochondrion"
YDL064W	UBC9	UBC9	1787.27	0.111617	0.0552432	2.02047	0.0433348	0.264966	cytoplasm, nucleus	"SUMO-conjugating enzyme involved in the Smt3p conjugation pathway; nuclear protein required for S- and M-phase cyclin degradation and mitotic control; involved in proteolysis mediated by the anaphase-promoting complex cyclosome (APCC)"
YDR221W	GTB1	GTB1	1564.84	0.111562	0.0615882	1.81141	0.0700774	0.335082	ER	"Glucosidase II beta subunit, forms a complex with alpha subunit Rot2p; involved in removal of two glucose residues from N-linked glycans during glycoprotein biogenesis in the ER; relocalizes from ER to cytoplasm upon DNA replication stress"
YGL217C		YGL217C	9.96915	0.111533	0.115841	0.96281	0.335643	0.67855	.	"Dubious open reading frame; unlikely to encode a functional protein, based on available experimental and comparative sequence data; partially overlaps the verified ORF KIP3/YGL216W"
YJR074W	MOG1	MOG1	3368.05	0.111515	0.051043	2.18473	0.0289086	0.217885	cytoplasm	"Conserved nuclear protein that interacts with GTP-Gsp1p; stimulates nucleotide release from Gsp1p; involved in nuclear protein import; nucleotide release is inhibited by Yrb1p"
YBR255C-A		YBR255C-A	1159.2	0.111332	0.0621159	1.79233	0.0730804	0.341032	.	"Putative protein of unknown function; may interact with respiratory chain complexes III (ubiquinol-cytochrome c reductase) or IV (cytochrome c oxidase); identified by sequence comparison with hemiascomycetous yeast species"
YJR073C	OPI3	OPI3	42089	0.11122	0.0578342	1.92308	0.0544702	0.298518	ER, vacuole	"Methylene-fatty-acyl-phospholipid synthase; catalyzes the last two steps in phosphatidylcholine biosynthesis; also known as phospholipid methyltransferase"
YGL002W	ERP6	ERP6	1809.21	0.111214	0.0659591	1.68611	0.0917744	0.381181	.	"Member of the p24 family involved in ER to Golgi transport; similar to Emp24p and Erv25p; the authentic, non-tagged protein is detected in highly purified mitochondria in high-throughput studies; ERP6 has a paralog, ERP1, that arose from the whole genome
YGR033C	TIM21	TIM21	2399.93	0.111095	0.0500855	2.2181	0.0265478	0.207541	mitochondrion	"Nonessential component of the TIM23 complex; interacts with the Translocase of the Outer Mitochondrial membrane (TOM complex) and with respiratory enzymes; may regulate the Translocase of the Inner Mitochondrial membrane (TIM23 complex) activity"
YGL048C	RPT6	RPT6	8339.11	0.111072	0.0492259	2.25638	0.0240469	0.195482	nucleus	"ATPase of the 19S regulatory particle of the 26S proteasome; one of six ATPases of the regulatory particle; involved in the degradation of ubiquitinated substrates; bound by ubiquitin-protein ligases Ubr1p and Ufd4p; localized mainly to the nucleus throu
YDR309C	GIC2	GIC2	4971.13	0.111013	0.0544677	2.03814	0.0415357	0.258902	ambiguous, bud, cytoplasm	"Redundant rho-like GTPase Cdc42p effector; involved in initiation of budding and cellular polarization; interacts with Cdc42p via the Cdc42/Rac-interactive binding (CRIB) domain and with PI(4,5)P2 via a polybasic region; GIC2 has a paralog, GIC1, that ar
snR81		snR81	21.7049	0.110916	0.120397	0.921253	0.356918	0.695275	.	.
YNL042W-B		YNL042W-B	17.8517	0.11075	0.129774	0.853407	0.393434	0.724514	.	Putative protein of unknown function
YPR115W	RGC1	RGC1	4890.44	0.110695	0.0479282	2.3096	0.0209105	0.181405	cytoplasm	"Pleckstrin homology domain containing protein; proposed to function as a glycerol channel activator; green fluorescent protein (GFP)-fusion protein localizes to the cytoplasm; RGC1 has a paralog, ASK10, that arose from the whole genome duplication"
YCR032W	BPH1	BPH1	1174.56	0.110675	0.0793592	1.39461	0.163135	0.501363	.	"Protein homologous to Chediak-Higashi syndrome and Beige proteins; both of which are implicated in disease syndromes in human and mouse, respectively, due to defective lysosomal trafficking; mutant phenotype and genetic interactions suggest a role in pro
YOL065C	INP54	INP54	1252.33	0.110562	0.0678586	1.6293	0.10325	0.404547	.	"Phosphatidylinositol 4,5-bisphosphate 5-phosphatase; role in secretion; localizes to the endoplasmic reticulum via the C-terminal tail; lacks the Sac1 domain and proline-rich region found in the other 3 INP proteins"
YJL065C	DLS1	DLS1	348.091	0.110156	0.101959	1.0804	0.279964	0.629472	nucleus	"Subunit of ISW2/yCHRAC chromatin accessibility complex; ISW2/yCHRAC also includes Itc1p, Isw2p, and Dpb4p; involved in inheritance of telomeric silencing; DLS1 has a paralog, DPB3, that arose from the whole genome duplication"
YBR183W	YPC1	YPC1	1157.53	0.109869	0.081153	1.35386	0.175783	0.519811	.	"Alkaline ceramidase; also has reverse (CoA-independent) ceramide synthase activity; catalyzes both breakdown and synthesis of phytoceramide; overexpression confers fumonisin B1 resistance; YPC1 has a paralog, YDC1, that arose from the whole genome duplic
YJL060W	BNA3	BNA3	3244.27	0.109811	0.0640968	1.71321	0.0866747	0.369808	cytoplasm, mitochondrion	"Kynurenine aminotransferase; catalyzes formation of kynurenic acid from kynurenine; potential Cdc28p substrate"
YJR096W		YJR096W	4121.2	0.109599	0.0531963	2.06028	0.0393719	0.252531	cytoplasm, nucleus	"Xylose and arabinose reductase; member of the aldo-keto reductase (AKR) family; GFP-fusion protein is induced in response to the DNA-damaging agent MMS"
YER011W	TIR1	TIR1	77.6743	0.109583	0.142902	0.766841	0.443176	0.761461	ER	"Cell wall mannoprotein; expression is downregulated at acidic pH and induced by cold shock and anaerobiosis; abundance is increased in cells cultured without shaking; member of the Srp1p/Tip1p family of serine-alanine-rich proteins"
YEL069C	HXT13	HXT13	203.47	0.109575	0.12189	0.898963	0.368673	0.706271	.	"Hexose transporter; induced in the presence of non-fermentable carbon sources, induced by low levels of glucose, repressed by high levels of glucose; HXT13 has a paralog, HXT17, that arose from a segmental duplication"
YAL033W	POP5	POP5	762.597	0.109403	0.0795444	1.37537	0.169015	0.510869	cytoplasm, nucleus	"Subunit of both RNase MRP and nuclear RNase P; RNase MRP cleaves pre-rRNA, while nuclear RNase P cleaves tRNA precursors to generate mature 5' ends and facilitates turnover of nuclear RNAs"
YGR164W		YGR164W	11.176	0.109344	0.113625	0.962324	0.335887	0.678758	.	"Dubious open reading frame; unlikely to encode a functional protein, based on available experimental and comparative sequence data"
YPL176C	TRE1	TRE1	2552.51	0.109261	0.0522471	2.09123	0.0365078	0.243158	.	"Transferrin receptor-like protein; plasma membrane protein that binds Bsd2p and regulates ubiquitylation and vacuolar degradation of the metal transporter Smf1p; functionally redundant with Tre2p; TRE1 has a paralog, TRE2, that arose from the whole genom
YEL024W	RIP1	RIP1	5285.63	0.10926	0.057576	1.89766	0.0577411	0.307161	mitochondrion	"Ubiquinol-cytochrome-c reductase; a Rieske iron-sulfur protein of the mitochondrial cytochrome bc1 complex; transfers electrons from ubiquinol to cytochrome c1 during respiration; during import, Rip1p is first imported into the mitochondrial matrix where
YNL160W	YGP1	YGP1	13999.2	0.10917	0.0738329	1.47862	0.139243	0.468575	.	"Cell wall-related secretory glycoprotein; induced by nutrient deprivation-associated growth arrest and upon entry into stationary phase; may be involved in adaptation prior to stationary phase entry; YGP1 has a paralog, SPS100, that arose from the whole
YIR014W		YIR014W	572.523	0.10915	0.0860049	1.26911	0.204402	0.555796	vacuole	"Putative protein of unknown function; green fluorescent protein (GFP)-fusion protein localizes to the vacuole; expression directly regulated by the metabolic and meiotic transcriptional regulator Ume6p; YIR014W is a non-essential gene"
YJR046W	TAH11	TAH11	1581.3	0.10913	0.109009	1.00111	0.316772	0.664848	cytoplasm, nucleus	"DNA replication licensing factor; required for pre-replication complex assembly"
YBL083C		YBL083C	4.43874	0.109094	0.0859229	1.26968	0.2042	NA	.	"Dubious open reading frame; unlikely to encode a functional protein, based on available experimental and comparative sequence data; overlaps verified ORF ALG3"
YDR084C	TVP23	TVP23	1370.27	0.109046	0.0621844	1.75358	0.0795017	0.356092	Golgi to ER, Golgi to vacuole, punctate composite	"Integral membrane protein; localized to late Golgi vesicles along with the v-SNARE Tlg2p; green fluorescent protein (GFP)-fusion protein localizes to the cytoplasm in a punctate pattern"
YDL151C	BUD30	BUD30	48.9543	0.108562	0.143789	0.755007	0.450245	0.767155	.	"Dubious open reading frame; unlikely to encode a functional protein, based on available experimental and comparative sequence data; not conserved in closely related Saccharomyces species; 96% of ORF overlaps the verified gene RPC53; diploid mutant displa
YDL003W	MCD1	MCD1	2148.6	0.108313	0.0586926	1.84542	0.064976	0.323584	cytoplasm, nucleus	"Essential alpha-kleisin subunit of the cohesin complex; required for sister chromatid cohesion in mitosis and meiosis; apoptosis induces cleavage and translocation of a C-terminal fragment to mitochondria; expression peaks in S phase"
YHR198C	AIM18	AIM18	1994.68	0.108239	0.061829	1.75063	0.0800105	0.356147	mitochondrion	"Putative protein of unknown function; the authentic, non-tagged protein is detected in highly purified mitochondria in high-throughput studies; null mutant displays elevated frequency of mitochondrial genome loss"
YBL002W	HTB2	HTB2	14201.2	0.108171	0.0428161	2.52641	0.0115236	0.128992	nucleus	"Histone H2B; core histone protein required for chromatin assembly and chromosome function; nearly identical to HTB1; Rad6p-Bre1p-Lge1p mediated ubiquitination regulates reassembly after DNA replication, transcriptional activation, meiotic DSB formation a
YOR124C	UBP2	UBP2	2811.75	0.108147	0.0478164	2.26171	0.0237152	0.194264	cytoplasm	"Ubiquitin-specific protease; removes ubiquitin from ubiquitinated proteins; deubiquitinates Rsp5p and is required for MVB sorting of membrane proteins; can cleave polyubiquitin and has isopeptidase activity"
YAR050W	FLO1	FLO1	728.104	0.107922	0.0864599	1.24823	0.211947	0.561618	.	"Lectin-like protein involved in flocculation; cell wall protein that binds mannose chains on the surface of other cells, confers floc-forming ability that is chymotrypsin sensitive and heat resistant; FLO1 has a paralog, FLO5, that arose from a segmental
YBR162W-A	YSY6	YSY6	2598.16	0.107904	0.0619758	1.74107	0.0816721	0.359928	ER	"Protein of unknown function; expression suppresses a secretory pathway mutation in E. coli; has similarity to the mammalian RAMP4 protein involved in secretion"
YMR236W	TAF9	TAF9	2391.49	0.107849	0.0463239	2.32816	0.0199037	0.178335	nucleus	"Subunit (17 kDa) of TFIID and SAGA complexes; involved in RNA polymerase II transcription initiation and in chromatin modification, similar to histone H3"
YER092W	IES5	IES5	1186.2	0.107845	0.0768179	1.40391	0.160346	0.498857	nucleus	"Non-essential INO80 chromatin remodeling complex subunit; deletion affects telomere maintenance via recombination"
YGL040C	HEM2	HEM2	4816.38	0.107674	0.0449004	2.39806	0.016482	0.158732	cytoplasm, nucleus	"Aminolevulinate dehydratase; a homo-octameric enzyme, catalyzes the conversion of 5-aminolevulinate to porphobilinogen, the second step in heme biosynthesis; enzymatic activity is zinc-dependent; localizes to the cytoplasm and nucleus"
YIR025W	MND2	MND2	640.477	0.10735	0.090272	1.18918	0.234367	0.5872	.	"Subunit of the Anaphase-Promoting Complex/Cyclosome (APC/C); necessary for maintaining sister chromatid cohesion in prophase I of meiosis by inhibiting premature ubiquitination and subsequent degradation of substrates by the APC(Ama1) ubiquitin ligase"
YBL021C	HAP3	HAP3	831.656	0.107347	0.0789245	1.36012	0.173791	0.515823	cytoplasm, nucleus	"Subunit of the Hap2p/3p/4p/5p CCAAT-binding complex; complex is heme-activated and glucose-repressed; complex is a transcriptional activator and global regulator of respiratory gene expression; contains sequences contributing to both complex assembly and
YAR027W	UIP3	UIP3	3382.68	0.107297	0.0613436	1.74912	0.08027	0.356299	ambiguous	"Putative integral membrane protein of unknown function; interacts with Ulp1p at the nuclear periphery; member of DUP240 gene family"
YGR279C	SCW4	SCW4	16961.6	0.107284	0.0502566	2.13472	0.0327841	0.230504	vacuole	"Cell wall protein with similarity to glucanases; scw4 scw10 double mutants exhibit defects in mating; SCW4 has a paralog, SCW10, that arose from the whole genome duplication"
YPL151C	PRP46	PRP46	1928.22	0.107129	0.0518379	2.06661	0.0387705	0.250749	cytoplasm, nucleus	"Member of the NineTeen Complex (NTC); this complex contains Prp19p and stabilizes U6 snRNA in catalytic forms of the spliceosome containing U2, U5, and U6 snRNAs"
YGR273C		YGR273C	12.047	0.107112	0.118208	0.906132	0.364866	0.702958	.	"Putative protein of unknown function; expression downregulated by treatment with 8-methoxypsoralen plus UVA irradiation; not an essential gene; YGR273C has a paralog, YMR295C, that arose from the whole genome duplication"
YCL034W	LSB5	LSB5	4628.59	0.107053	0.0519083	2.06235	0.0391742	0.25202	cytoplasm, nucleus	"Protein of unknown function; binds Las17p, which is a homolog of human Wiskott-Aldrich Syndrome protein involved in actin patch assembly and actin polymerization; may mediate disassembly of the Pan1 complex from the endocytic coat"
YLR149C		YLR149C	4464.88	0.107046	0.0552569	1.93724	0.0527161	0.293508	ambiguous	"Protein of unknown function; overexpression causes a cell cycle delay or arrest; null mutation results in a decrease in plasma membrane electron transport; YLR149C is not an essential gene; protein abundance increases in response to DNA replication stres
YJR051W	OSM1	OSM1	2184.7	0.107041	0.0559405	1.91348	0.0556863	0.301411	ambiguous, mitochondrion	"Fumarate reductase, catalyzes the reduction of fumarate to succinate; required for the reoxidation of intracellular NADH under anaerobic conditions; mutations cause osmotic sensitivity; OSM1 has a paralog, FRD1, that arose from the whole genome duplicati
YIL125W	KGD1	KGD1	10238.5	0.107035	0.0398752	2.68425	0.00726927	0.0987819	mitochondrion	"Subunit of the mitochondrial alpha-ketoglutarate dehydrogenase complex; catalyzes a key step in the tricarboxylic acid (TCA) cycle, the oxidative decarboxylation of alpha-ketoglutarate to form succinyl-CoA"
YDL118W		YDL118W	12.5761	0.107029	0.123392	0.86739	0.385729	0.720251	.	"Dubious open reading frame, unlikely to encode a protein; overlaps almost completely with YDL119C; mutations that would affect both YDL118W and YDL119C confer defective telomere maintenance and are synthetically sick or lethal with alpha-synuclein"
YMR196W		YMR196W	10181.6	0.107009	0.0648312	1.65058	0.0988248	0.397455	cytoplasm	"Putative protein of unknown function; green fluorescent protein (GFP)-fusion protein localizes to the cytoplasm; YMR196W is not an essential gene"
YPL084W	BRO1	BRO1	3549.67	0.106841	0.060086	1.77813	0.0753818	0.345356	cytoplasm, endosome	"Cytoplasmic class E vacuolar protein sorting (VPS) factor; coordinates deubiquitination in the multivesicular body (MVB) pathway by recruiting Doa4p to endosomes"
YGR001C	AML1	AML1	1774.85	0.106764	0.0615092	1.73574	0.0826104	0.361928	cytoplasm	"Putative protein of unknown function; similar to methyltransferase family members; green fluorescent protein (GFP)-fusion protein localizes to the cytoplasm; required for replication of Brome mosaic virus in S. cerevisiae; expresses a circular RNA"
YDR498C	SEC20	SEC20	2284.89	0.106687	0.0522237	2.04288	0.0410647	0.257216	ER	"Membrane glycoprotein v-SNARE; involved in retrograde transport from the Golgi to the endoplasmic reticulum (ER); required for N- and O-glycosylation in the Golgi but not in the ER; interacts with the Dsl1p complex through Tip20p "
YDL187C		YDL187C	3.74572	0.10668	0.0806115	1.32339	0.185706	NA	.	"Dubious open reading frame; unlikely to encode a functional protein, based on available experimental and comparative sequence data"
YPR020W	ATP20	ATP20	3277.5	0.106502	0.0548505	1.94168	0.0521761	0.291767	mitochondrion	"Subunit g of the mitochondrial F1F0 ATP synthase; reversibly phosphorylated on two residues; unphosphorylated form is required for dimerization of the ATP synthase complex, which in turn determines oligomerization of the complex and the shape of inner me
YLR264W	RPS28B	RPS28B	3334.96	0.106483	0.0646199	1.64783	0.0993877	0.398919	cytoplasm	"Protein component of the small (40S) ribosomal subunit; homologous to mammalian ribosomal protein S28, no bacterial homolog; has an extraribosomal function in autoregulation, in which Rps28Bp binds to a decapping complex via Edc3p, which then binds to RP
YPL104W	MSD1	MSD1	1362.81	0.106477	0.0677901	1.57069	0.116256	0.433777	mitochondrion	"Mitochondrial aspartyl-tRNA synthetase; required for acylation of aspartyl-tRNA; yeast and bacterial aspartyl-, asparaginyl-, and lysyl-tRNA synthetases contain regions with high sequence similarity, suggesting a common ancestral gene"
YKL150W	MCR1	MCR1	14109.3	0.105983	0.0478135	2.21659	0.0266514	0.207584	mitochondrion	"Mitochondrial NADH-cytochrome b5 reductase; involved in ergosterol biosynthesis"
YHR051W	COX6	COX6	5858.13	0.105922	0.0511595	2.07042	0.0384134	0.249629	mitochondrion	"Subunit VI of cytochrome c oxidase (Complex IV); Complex IV is the terminal member of the mitochondrial inner membrane electron transport chain; expression is regulated by oxygen levels"
YGL237C	HAP2	HAP2	1639.35	0.10579	0.0763921	1.38482	0.166106	0.506854	nucleus	"Subunit of the Hap2p/3p/4p/5p CCAAT-binding complex; complex is heme-activated and glucose-repressed; complex is a transcriptional activator and global regulator of respiratory gene expression; contains sequences sufficient for both complex assembly and
YGR296W	YRF1-3	YRF1-3	70.8124	0.105787	0.142288	0.743472	0.457196	0.772649	.	"Helicase encoded by the Y' element of subtelomeric regions; highly expressed in the mutants lacking the telomerase component TLC1; potentially phosphorylated by Cdc28p"
YLR345W		YLR345W	4966.66	0.105684	0.0491581	2.14989	0.0315639	0.226708	cytoplasm	"Similar to 6-phosphofructo-2-kinase enzymes; mRNA expression is repressed by the Rfx1p-Tup1p-Ssn6p repressor complex; YLR345W is not an essential gene"
YGL164C	YRB30	YRB30	1721.49	0.105682	0.0554927	1.90443	0.0568536	0.30454	cytoplasm	"RanGTP-binding protein; inhibits RanGAP1 (Rna1p)-mediated GTP hydrolysis of RanGTP (Gsp1p); shares similarity to proteins in other fungi but not in higher eukaryotes"
YPL236C	ENV7	ENV7	1299.94	0.105548	0.064154	1.64523	0.0999232	0.399498	vacuolar membrane	"Vacuolar membrane protein kinase; negatively regulates membrane fusion; associates with vacuolar membrane through palmitoylation of one or more cysteines in consensus sequence; vacuolar membrane association is essential to its kinase activity; mutant sho
YHR011W	DIA4	DIA4	1014.45	0.105514	0.0638406	1.65277	0.0983771	0.396102	mitochondrion, punctate composite	"Probable mitochondrial seryl-tRNA synthetase; mutant displays increased invasive and pseudohyphal growth"
YOL090W	MSH2	MSH2	1706.95	0.105485	0.0599151	1.76057	0.0783114	0.353725	nucleus	"Protein that binds to DNA mismatches; forms heterodimers with Msh3p and Msh6p that bind to DNA mismatches to initiate the mismatch repair process; contains a Walker ATP-binding motif required for repair activity and involved in interstrand cross-link rep
YOR069W	VPS5	VPS5	2709.84	0.105473	0.050037	2.1079	0.0350394	0.237571	endosome	"Nexin-1 homolog; required for localizing membrane proteins from a prevacuolar/late endosomal compartment back to late Golgi; structural component of retromer membrane coat complex; forms a retromer subcomplex with Vps17p; required for recruiting the retr
YPL224C	MMT2	MMT2	2725.6	0.105439	0.0497665	2.11867	0.0341183	0.235306	.	"Putative metal transporter involved in mitochondrial iron accumulation; MMT2 has a paralog, MMT1, that arose from the whole genome duplication"
YAL047C	SPC72	SPC72	873.254	0.105344	0.0946276	1.11324	0.265604	0.613261	spindle pole	"Component of the cytoplasmic Tub4p (gamma-tubulin) complex; binds spindle pole bodies and links them to microtubules; is regulated by Cdc5 kinase; has roles in astral microtubule formation and stabilization"
YER053C-A		YER053C-A	94.753	0.105316	0.144065	0.731026	0.464763	0.776884	ER	"Protein of unknown function; green fluorescent protein (GFP)-fusion protein localizes to the endoplasmic reticulum; protein abundance increases in response to DNA replication stress"
YHR219W		YHR219W	153.401	0.105304	0.135729	0.775846	0.43784	0.757736	.	"Putative protein of unknown function with similarity to helicases; located in the telomere region on the right arm of chromosome VIII"
YNR036C	MRPS12	MRPS12	4242.85	0.105273	0.0575728	1.82852	0.0674717	0.327107	.	"Mitochondrial protein; may interact with ribosomes based on co-purification experiments; similar to E. coli and human mitochondrial S12 ribosomal proteins"
YOR315W	SFG1	SFG1	2242.17	0.105147	0.129924	0.809293	0.418346	0.740802	cytoplasm, nucleus	"Nuclear protein putative transcription factor; required for growth of superficial pseudohyphae (which do not invade the agar substrate) but not for invasive pseudohyphal growth; may act together with Phd1p; potential Cdc28p substrate"
YBR127C	VMA2	VMA2	19554.6	0.105143	0.0457667	2.29737	0.0215977	0.183557	vacuolar membrane	"Subunit B of V1 peripheral membrane domain of vacuolar H+-ATPase; an electrogenic proton pump found throughout the endomembrane system; contains nucleotide binding sites; also detected in the cytoplasm; protein abundance increases in response to DNA repl
YLR356W	ATG33	ATG33	2156.57	0.105074	0.0602798	1.7431	0.0813166	0.359212	mitochondrion	"Mitochondrial mitophagy-specific protein; required primarily for mitophagy induced at post-log phase; not required for other types of selective autophagy or macroautophagy; conserved within fungi, but not in higher eukaryotes; ATG33 has a paralog, SCM4,
YEL010W		YEL010W	3.14627	0.105069	0.0734929	1.42965	0.152817	NA	.	"Dubious open reading frame; unlikely to encode a functional protein, based on available experimental and comparative sequence data"
YMR179W	SPT21	SPT21	964.47	0.104864	0.070073	1.4965	0.134524	0.461164	nucleus	"Protein with a role in transcriptional silencing; required for normal transcription at several loci including HTA2-HTB2 and HHF2-HHT2, but not required at the other histone loci; functionally related to Spt10p; localizes to nuclear foci that become diffu
YHR171W	ATG7	ATG7	1157.46	0.104857	0.0764684	1.37124	0.1703	0.511377	.	"Autophagy-related protein and dual specificity member of the E1 family; mediates the conjugation of Atg12p with Atg5p and Atg8p with phosphatidylethanolamine which are required steps in autophagosome formation; E1 enzymes are also known as ubiquitin-acti
YDR139C	RUB1	RUB1	1386.52	0.104857	0.0684814	1.53117	0.125728	0.44578	cytoplasm	"Ubiquitin-like protein with similarity to mammalian NEDD8; conjugation (neddylation) substrates include the cullins Cdc53p, Rtt101p, and Cul3p; activated by Ula1p and Uba3p (E1 enzyme pair); conjugation mediated by Ubc12p (E2 enzyme)"
YIL010W	DOT5	DOT5	2290.07	0.104696	0.050057	2.09153	0.0364803	0.243158	nucleus	"Nuclear thiol peroxidase; functions as an alkyl-hydroperoxide reductase during post-diauxic growth"
YDR225W	HTA1	HTA1	23083	0.104558	0.047531	2.19978	0.0278223	0.213369	vacuole	"Histone H2A; core histone protein required for chromatin assembly and chromosome function; one of two nearly identical subtypes (see also HTA2); DNA damage-dependent phosphorylation by Mec1p facilitates DNA repair; acetylated by Nat4p; N-terminally propi
YOR159C	SME1	SME1	943.173	0.104557	0.0714708	1.46294	0.143484	0.477331	.	"Core Sm protein Sm E; part of heteroheptameric complex (with Smb1p, Smd1p, Smd2p, Smd3p, Smx3p, and Smx2p) that is part of the spliceosomal U1, U2, U4, and U5 snRNPs; homolog of human Sm E"
YER119C	AVT6	AVT6	1936.32	0.104472	0.0561069	1.86202	0.0626004	0.318673	.	"Vacuolar aspartate and glutamate exporter; member of a family of seven genes (AVT1-7) related to vesicular GABA-glycine transporters; involved in compartmentalizing acidic amino acids in response to nitrogen starvation; AVT6 has a paralog, AVT5, that aro
YPR150W		YPR150W	20.3435	0.104417	0.13363	0.781385	0.434576	0.754567	.	"Dubious open reading frame; unlikely to encode a functional protein, based on available experimental and comparative sequence data; partially overlaps the verified gene SUE1/YPR151C"
YLR038C	COX12	COX12	4498.5	0.104375	0.0504884	2.06731	0.0387047	0.250749	cytoplasm	"Subunit VIb of cytochrome c oxidase; cytochrome c oxidase is also known as respiratory Complex IV and is the terminal member of the mitochondrial inner membrane electron transport chain; required for assembly of cytochrome c oxidase but not required for
YOR347C	PYK2	PYK2	3459.53	0.104234	0.0517652	2.01359	0.0440523	0.268494	cytoplasm	"Pyruvate kinase; appears to be modulated by phosphorylation; transcription repressed by glucose, and Pyk2p may be active under low glycolytic flux; PYK2 has a paralog, CDC19, that arose from the whole genome duplication"
YAL015C	NTG1	NTG1	1230.35	0.10423	0.0669529	1.55676	0.119528	0.437494	cytoplasm, nucleus	"DNA N-glycosylase and apurinic/apyrimidinic (AP) lyase; involved in base excision repair; acts in both nucleus and mitochondrion; creates a double-strand break at mtDNA origins that stimulates replication in response to oxidative stress; required for mai
YGR268C	HUA1	HUA1	2054.96	0.104174	0.055339	1.88248	0.0597714	0.312448	cytoplasm, nucleus	"Cytoplasmic protein containing a zinc finger domain; sequence similarity to that of Type I J-proteins; computational analysis of large-scale protein-protein interaction data suggests a possible role in actin patch assembly"
YJL146W	IDS2	IDS2	1673.49	0.10389	0.0660696	1.57243	0.11585	0.433019	cytoplasm, nucleus	"Protein involved in modulation of Ime2p activity during meiosis; appears to act indirectly to promote Ime2p-mediated late meiotic functions; found in growing cells and degraded during sporulation"
YMR282C	AEP2	AEP2	1890.11	0.103831	0.0796819	1.30306	0.192553	0.542633	mitochondrion	"Mitochondrial protein; likely involved in translation of the mitochondrial OLI1 mRNA; exhibits genetic interaction with the OLI1 mRNA 5'-untranslated leader"
YKR084C	HBS1	HBS1	2703.26	0.1038	0.0493334	2.10406	0.0353732	0.238825	cytoplasm	"GTPase with similarity to translation release factors; together with binding partner Dom34p, facilitates ribosomal subunit dissociation and peptidyl-tRNA release when translation is stalled, particularly in 3' UTRs; genetically implicated in mRNA no-go d
YMR152W	YIM1	YIM1	3571.57	0.10375	0.0423752	2.44836	0.0143509	0.146527	ER	"Protein of unknown function; null mutant displays sensitivity to DNA damaging agents; may have a role in lipid metabolism, based on localization to lipid droplets; the authentic, non-tagged protein is detected in highly purified mitochondria in high-thro
YDL200C	MGT1	MGT1	720.773	0.103737	0.089416	1.16016	0.245982	0.596421	.	"DNA repair methyltransferase (6-O-methylguanine-DNA methylase); involved in protection against DNA alkylation damage"
YDR347W	MRP1	MRP1	2657.97	0.103728	0.0475133	2.18313	0.0290263	0.218371	mitochondrion	"Mitochondrial ribosomal protein of the small subunit; MRP1 exhibits genetic interactions with PET122, encoding a COX3-specific translational activator, and with PET123, encoding a small subunit mitochondrial ribosomal protein"
YIL071W-A		YIL071W-A	84.7696	0.103717	0.143919	0.720665	0.471116	0.779832	.	"Dubious open reading frame; unlikely to encode a functional protein, based on available experimental and comparative sequence data; almost completely overlaps ORF PCI8/YIL071C"
YMR267W	PPA2	PPA2	2680.78	0.10368	0.0546813	1.89608	0.057949	0.307459	mitochondrion	"Mitochondrial inorganic pyrophosphatase; required for mitochondrial function and possibly involved in energy generation from inorganic pyrophosphate"
YDR028C	REG1	REG1	5409.94	0.103678	0.0456329	2.272	0.0230867	0.191315	cytoplasm	"Regulatory subunit of type 1 protein phosphatase Glc7p; involved in negative regulation of glucose-repressible genes; involved in regulation of the nucleocytoplasmic shuttling of Hxk2p; REG1 has a paralog, REG2, that arose from the whole genome duplicati
YIR032C	DAL3	DAL3	606.839	0.103678	0.0966517	1.07269	0.283409	0.633374	.	"Ureidoglycolate lyase; converts ureidoglycolate to glyoxylate and urea in the third step of allantoin degradation; expression is sensitive to nitrogen catabolite repression; this enzyme is sometimes referred to ""ureidoglycolate hydrolase"" but should no
YDR224C	HTB1	HTB1	18489.8	0.103486	0.0478343	2.16343	0.030508	0.223915	nucleus	"Histone H2B; core histone protein required for chromatin assembly and chromosome function; nearly identical to HTB2; Rad6p-Bre1p-Lge1p mediated ubiquitination regulates reassembly after DNA replication, transcriptional activation, meiotic DSB formation a
YNL255C	GIS2	GIS2	7556.48	0.103409	0.0569906	1.81449	0.0696021	0.333903	cytoplasm	"Translational activator for mRNAs with internal ribosome entry sites; associates with polysomes and binds to a specific subset of mRNAs; localizes to RNA processing bodies (P bodies) and to stress granules; may have a role in translation regulation under
YDL110C	TMA17	TMA17	4585.09	0.103384	0.0482155	2.1442	0.0320168	0.228427	cytoplasm, nucleus	"ATPase dedicated chaperone that adapts proteasome assembly to stress; Tma17p is induced upon stress; interacts with Rpt6p to assist its pairing to Rpt3p and early steps in proteasome biogenesis; associates with ribosomes; heterozygous deletion demonstrat
YOL116W	MSN1	MSN1	1402	0.10335	0.0606082	1.70522	0.0881542	0.373541	microtubule	"Transcriptional activator; involved in regulation of invertase and glucoamylase expression, invasive growth and pseudohyphal differentiation, iron uptake, chromium accumulation, and response to osmotic stress; localizes to the nucleus; relative distribut
YOR032C	HMS1	HMS1	1045.07	0.103315	0.0738733	1.39855	0.161949	0.499636	.	"bHLH protein with similarity to myc-family transcription factors; overexpression confers hyperfilamentous growth and suppresses the pseudohyphal filamentation defect of a diploid mep1 mep2 homozygous null mutant"
YIL064W	EFM4	EFM4	1671.94	0.103306	0.0603999	1.71037	0.0871976	0.371038	cytoplasm	"Lysine methyltransferase; involved in the dimethylation of eEF1A (Tef1p/Tef2p) at lysine 316; sequence similarity to S-adenosylmethionine-dependent methyltransferases of the seven beta-strand family; role in vesicular transport"
YHL022C	SPO11	SPO11	301.26	0.103231	0.112719	0.915826	0.359758	0.697464	.	"Meiosis-specific protein that initiates meiotic recombination; initiates meiotic recombination by catalyzing the formation of double-strand breaks in DNA via a transesterification reaction; required for homologous chromosome pairing and synaptonemal comp
YDR358W	GGA1	GGA1	3531.07	0.103097	0.061721	1.67037	0.0948461	0.387974	cytoplasm, Golgi to vacuole	"Golgi-localized protein with homology to gamma-adaptin; interacts with and regulates Arf1p and Arf2p in a GTP-dependent manner in order to facilitate traffic through the late Golgi; GGA1 has a paralog, GGA2, that arose from the whole genome duplication"
YLR270W	DCS1	DCS1	4342.11	0.10303	0.04891	2.10652	0.0351595	0.238037	cytoplasm, nucleus	"Non-essential hydrolase involved in mRNA decapping; activates Xrn1p; may function in a feedback mechanism to regulate deadenylation, contains pyrophosphatase activity and a HIT (histidine triad) motif; acts as inhibitor of neutral trehalase Nth1p; requir
YPR018W	RLF2	RLF2	1288.29	0.102922	0.0595588	1.72807	0.0839758	0.365029	.	"Largest subunit (p90) of the Chromatin Assembly Complex (CAF-1); chromatin assembly by CAF-1 is important for multiple processes including silencing at telomeres, mating type loci, and rDNA; maintenance of kinetochore structure; deactivation of the DNA d
YMR253C		YMR253C	1657.78	0.102882	0.0665613	1.54567	0.122185	0.440426	Golgi to ER, punctate composite	"Putative protein of unknown function; green fluorescent protein (GFP)-fusion protein localizes to the cytoplasm in a punctate pattern; YMR253C is not an essential gene"
YLR109W	AHP1	AHP1	17385.5	0.102794	0.0627039	1.63936	0.101138	0.401176	cytoplasm, nucleus	"Thiol-specific peroxiredoxin; reduces hydroperoxides to protect against oxidative damage; function in vivo requires covalent conjugation to Urm1p"
YBR016W		YBR016W	5421.94	0.102737	0.0712831	1.44126	0.149512	0.483597	cell periphery	"Tail-anchored plasma membrane protein with a conserved CYSTM module; predicted to be palmitoylated; has similarity to hydrophilins, which are involved in the adaptive response to hyperosmotic conditions; YBR016W has a paralog, YDL012C, that arose from th
YFR005C	SAD1	SAD1	1258.78	0.102709	0.0617777	1.66255	0.0964016	0.391838	cytoplasm, nucleus	"Conserved zinc-finger domain protein involved in pre-mRNA splicing; critical for splicing of nearly all intron-containing genes; required for assembly of U4 snRNA into the U4/U6 particle"
YLR022C	SDO1	SDO1	1151.66	0.102499	0.0773475	1.32517	0.185113	0.534555	cytoplasm, nucleus	"Guanine nucleotide exchange factor (GEF) for Ria1p; essential protein involved in ribosome maturation; with Ria1p, promotes release of Tif6p from 60S ribosomal subunits in the cytoplasm so that they can assemble with 40S subunits to generate mature ribos
snR10		snR10	40.3825	0.102477	0.144041	0.711442	0.476811	0.780938	.	.
YBR048W	RPS11B	RPS11B	19669.5	0.10245	0.0593032	1.72756	0.0840671	0.365029	cytoplasm	"Protein component of the small (40S) ribosomal subunit; homologous to mammalian ribosomal protein S11 and bacterial S17; RPS11B has a paralog, RPS11A, that arose from the whole genome duplication"
YDR182W	CDC1	CDC1	2408.17	0.102426	0.0523344	1.95715	0.0503296	0.287994	ambiguous	"Putative lipid phosphatase of the endoplasmic reticulum; shows Mn2+ dependence and may affect Ca2+ signaling; mutants display actin and general growth defects and pleiotropic defects in cell cycle progression and organelle distribution"
YDL091C	UBX3	UBX3	1415.4	0.102355	0.0676089	1.51392	0.130045	0.452984	punctate composite	"Subunit of the DSC ubiquitin ligase complex; UBX (ubiquitin regulatory X) domain-containing protein that interacts with Cdc48p; green fluorescent protein (GFP)-fusion protein localizes to the cytoplasm in a punctate pattern; ortholog of fission yeast Ucp
YMR096W	SNZ1	SNZ1	1153.62	0.102351	0.0715424	1.43064	0.152535	0.486949	.	"Protein involved in vitamin B6 biosynthesis; member of a stationary phase-induced gene family; coregulated with SNO1; interacts with Sno1p and with Yhr198p, perhaps as a multiprotein complex containing other Snz and Sno proteins"
YKR012C		YKR012C	3681.61	0.102314	0.0554951	1.84366	0.0652322	0.323916	.	"Dubious open reading frame; unlikely to encode a functional protein, based on available experimental and comparative sequence data; partially overlaps the verified gene PRY2"
YOR189W	IES4	IES4	1386.65	0.102279	0.0628329	1.6278	0.103567	0.404556	nucleus	"Component of the INO80 chromatiin remodeling complex; target of the Mec1p/Tel1p DNA damage signaling pathway; proposed to link chromatin remodeling to replication checkpoint responses"
YKR023W		YKR023W	1375.84	0.102252	0.0597152	1.71233	0.0868353	0.370074	cytoplasm	"Putative protein of unknown function; the authentic, non-tagged protein is detected in highly purified mitochondria in high-throughput studies"
YDR219C	MFB1	MFB1	2348.1	0.102161	0.0560636	1.82224	0.0684189	0.329706	mitochondrion	"Mitochondria-associated F-box protein; involved in maintenance of normal mitochondrial morphology; interacts with Skp1p through the F-box motif; preferentially localizes to the mother cell during budding"
YOR182C	RPS30B	RPS30B	9221.56	0.102079	0.0685123	1.48994	0.136241	0.462431	cytoplasm	"Protein component of the small (40S) ribosomal subunit; homologous to mammalian ribosomal protein S30, no bacterial homolog; RPS30B has a paralog, RPS30A, that arose from the whole genome duplication; protein abundance increases in response to DNA replic
YBR269C	SDH8	SDH8	2770.52	0.102071	0.0549226	1.85844	0.0631059	0.319212	mitochondrion	"Protein required for assembly of succinate dehydrogenase; interacts with flavinylated Sdh1p and may function as a chaperone for free Sdh1p, protecting its FAD cofactor from redox reactions before assembly of the complex; soluble protein of the mitochondr
YLR467W	YRF1-5	YRF1-5	18.5286	0.102054	0.130482	0.78213	0.434138	0.754305	.	"Helicase encoded by the Y' element of subtelomeric regions; highly expressed in the mutants lacking the telomerase component TLC1; potentially phosphorylated by Cdc28p"
YJR133W	XPT1	XPT1	3155.7	0.10196	0.0538942	1.89185	0.0585104	0.309386	cytoplasm	"Xanthine-guanine phosphoribosyl transferase; required for xanthine utilization and for optimal utilization of guanine"
YKL011C	CCE1	CCE1	892.935	0.101756	0.0731406	1.39123	0.164155	0.503774	mitochondrion	"Mitochondrial cruciform cutting endonuclease; cleaves Holliday junctions formed during recombination of mitochondrial DNA; CCE1 has a paralog, MRS1, that arose from the whole genome duplication"
YER047C	SAP1	SAP1	1853.15	0.101737	0.057576	1.76701	0.0772261	0.351241	cytoplasm	"Putative ATPase of the AAA family; interacts with the Sin1p transcriptional repressor in the two-hybrid system"
YGR020C	VMA7	VMA7	6183.87	0.10151	0.0463661	2.18931	0.0285741	0.216125	ambiguous, vacuolar membrane	"Subunit F of the V1 peripheral membrane domain of V-ATPase; part of the electrogenic proton pump found throughout the endomembrane system; required for the V1 domain to assemble onto the vacuolar membrane; the V1 peripheral membrane domain of vacuolar H+
YMR123W	PKR1	PKR1	1545.17	0.101468	0.0769263	1.31903	0.187158	0.536239	ER	"V-ATPase assembly factor; functions with other V-ATPase assembly factors in the ER to efficiently assemble the V-ATPase membrane sector (V0); protein abundance increases in response to DNA replication stress"
YPL250C	ICY2	ICY2	1288.06	0.101467	0.0813805	1.24682	0.212462	0.561618	ambiguous	"Protein of unknown function; mobilized into polysomes upon a shift from a fermentable to nonfermentable carbon source; potential Cdc28p substrate; ICY2 has a paralog, ICY1, that arose from the whole genome duplication"
YPL034W		YPL034W	344.534	0.101419	0.110351	0.919062	0.358063	0.696155	.	"Putative protein of unknown function; YPL034W is not essential gene"
tV(AAC)L		tV(AAC)L	6.9752	0.101411	0.108701	0.932935	0.350854	0.693356	.	.
YMR074C		YMR074C	2154.31	0.101333	0.0567658	1.7851	0.074245	0.342495	cytoplasm, nucleus	"Protein with homology to human PDCD5; PDCD5 is involved in programmed cell death; N-terminal region forms a conserved triple-helix bundle structure; overexpression promotes H2O2-induced apoptosis; YMR074C is not an essential gene; protein abundance incre
YJL179W	PFD1	PFD1	984.216	0.101319	0.0696916	1.45382	0.145995	0.480211	cytoplasm	"Subunit of heterohexameric prefoldin; prefoldin binds cytosolic chaperonin and transfers target proteins to it; involved in the biogenesis of actin and of alpha- and gamma-tubulin; prefoldin complex also localizes to chromatin of actively transcribed gen
YCL001W-A		YCL001W-A	54.6325	0.101319	0.143705	0.705049	0.480779	0.781132	.	"Putative protein of unknown function; YCL001W-A gene has similarity to DOM34 and is present in a region duplicated between chromosomes XIV and III"
YIR024C	INA22	INA22	777.97	0.101211	0.0861605	1.17468	0.240123	0.591787	mitochondrion	"F1F0 ATP synthase peripheral stalk assembly factor; subunit of the matrix-exposed inner mitochondrial membrane localized INA complex (Ina22p-Ina17p) involved in assembly of the F1F0 peripheral stalk; co-purifies with Aim43p, ATP synthase subunits, and cy
YDR296W	MHR1	MHR1	2258.59	0.101199	0.0508244	1.99115	0.0464646	0.276831	mitochondrion	"Protein involved in homologous recombination in mitochondria; required for recombination-dependent mtDNA partitioning; involved in stimulation of mitochondrial DNA replication in response to oxidative stress"
YKR034W	DAL80	DAL80	753.5	0.101179	0.0903843	1.11943	0.262956	0.611083	.	"Negative regulator of genes in multiple nitrogen degradation pathways; expression is regulated by nitrogen levels and by Gln3p; member of the GATA-binding family, forms homodimers and heterodimers with Gzf3p; DAL80 has a paralog, GZF3, that arose from th
YCR107W	AAD3	AAD3	432.219	0.101128	0.101576	0.99559	0.319449	0.66832	.	"Putative aryl-alcohol dehydrogenase; similar to P. chrysosporium aryl-alcohol dehydrogenase; mutational analysis has not yet revealed a physiological role; AAD3 has a paralog, AAD15, that arose from a segmental duplication; members of the AAD gene family
YGR111W		YGR111W	3101.22	0.101032	0.0650167	1.55395	0.120197	0.437494	cytoplasm, nucleus	"Putative protein of unknown function; green fluorescent protein (GFP)-fusion protein localizes to both the cytoplasm and the nucleus"
YGR143W	SKN1	SKN1	4374.76	0.100946	0.055327	1.82454	0.0680701	0.32883	.	"Protein involved in sphingolipid biosynthesis; type II membrane protein; SKN1 has a paralog, KRE6, that arose from the whole genome duplication"
YCL033C	MXR2	MXR2	1076.78	0.100884	0.0718907	1.40329	0.16053	0.498857	.	"Methionine-R-sulfoxide reductase; involved in the response to oxidative stress; protects iron-sulfur clusters from oxidative inactivation along with MXR1; involved in the regulation of lifespan"
YJR112W-A		YJR112W-A	938.421	0.100842	0.0711158	1.41799	0.156193	0.492426	.	"Putative protein of unknown function; identified based on homology to <i>Ashbya gossypii</i>"
YEL066W	HPA3	HPA3	900.824	0.100801	0.0896692	1.12414	0.260953	0.609418	cytoplasm, nucleus	"D-Amino acid N-acetyltransferase that detoxifies D-amino acids; catalyzes N-acetylation of D-amino acids through ordered bi-bi mechanism in which acetyl-CoA is first substrate bound and CoA is last product liberated; acetylates histones and polyamines, a
YOR304C-A	BIL1	BIL1	602.495	0.100784	0.0991759	1.01621	0.309528	0.657816	ambiguous, bud, bud neck, cell periphery, cytoplasm	"Protein that binds Bud6p and has a role in actin cable assembly; involved in the Bnr1p-dependent pathway of cable assembly; localizes to bud tip and bud neck"
YNL166C	BNI5	BNI5	2085.64	0.100768	0.0608798	1.6552	0.097884	0.39486	ambiguous, bud, bud neck, cytoplasm	"Protein involved in organization of septins at the mother-bud neck; may interact directly with the Cdc11p septin, localizes to bud neck in a septin-dependent manner"
YDR272W	GLO2	GLO2	4201.03	0.100707	0.0473864	2.12522	0.033568	0.233267	cytoplasm, nucleus	"Cytoplasmic glyoxalase II; catalyzes the hydrolysis of S-D-lactoylglutathione into glutathione and D-lactate; GLO2 has a paralog, GLO4, that arose from the whole genome duplication"
YOR042W	CUE5	CUE5	4502.68	0.1005	0.0430908	2.33228	0.019686	0.177589	punctate composite	"Ubiquitin-binding protein; functions as a ubiquitin-Atg8p adaptor in ubiquitin-dependent autophagy; contains a CUE domain that binds ubiquitin, which may facilitate intramolecular monoubiquitination; GFP-fusion protein localizes to the cytoplasm in a pun
YMR104C	YPK2	YPK2	4965.4	0.100424	0.0508932	1.97322	0.04847	0.283667	cytoplasm, nucleus	"Protein kinase similar to serine/threonine protein kinase Ypk1p; functionally redundant with YPK1 at the genetic level; participates in a signaling pathway required for optimal cell wall integrity; homolog of mammalian kinase SGK; YPK2 has a paralog, YPK
YNR023W	SNF12	SNF12	1578.79	0.100285	0.0629778	1.59238	0.111298	0.422157	nucleus	"73 kDa subunit of the SWI/SNF chromatin remodeling complex; involved in transcriptional regulation; relocates to the cytosol under hypoxic conditions; deletion mutants are temperature-sensitive; SNF12 has a paralog, RSC6, that arose from the whole genome
YBR208C	DUR1,2	DUR1,2	3484.35	0.100079	0.0560686	1.78495	0.0742698	0.342495	cytoplasm	"Urea amidolyase; contains both urea carboxylase and allophanate hydrolase activities, degrades urea to CO2 and NH3; expression sensitive to nitrogen catabolite repression and induced by allophanate, an intermediate in allantoin degradation; protein abund
YLR244C	MAP1	MAP1	5321.82	0.10006	0.0626968	1.59594	0.110502	0.420551	cytoplasm, nucleus	"Methionine aminopeptidase; catalyzes the cotranslational removal of N-terminal methionine from nascent polypeptides; function is partially redundant with that of Map2p"
YHR005C-A	TIM10	TIM10	5145.68	0.100047	0.0521908	1.91694	0.0552457	0.299987	.	"Essential protein of the mitochondrial intermembrane space; forms a complex with Tim9p (TIM10 complex) that delivers hydrophobic proteins to the TIM22 complex for insertion into the inner membrane"
YGL087C	MMS2	MMS2	1792.83	0.0999879	0.0566341	1.76551	0.0774786	0.351241	cytoplasm, nucleus	"Ubiquitin-conjugating enzyme variant; involved in error-free postreplication repair; forms a heteromeric complex with Ubc13p, an active ubiquitin-conjugating enzyme; cooperates with chromatin-associated RING finger proteins, Rad18p and Rad5p; protein abu
YER183C	FAU1	FAU1	998.265	0.0998805	0.0711203	1.40439	0.160203	0.498857	ambiguous	"5,10-methenyltetrahydrofolate synthetase; involved in folic acid biosynthesis"
YJR052W	RAD7	RAD7	1167.88	0.0998675	0.0716981	1.39289	0.163653	0.502475	cytoplasm, nucleus	"Nucleotide excision repair (NER) protein; binds damaged DNA during NER; binds DNA in an ATP-dependent manner (with Rad16p) during NER; required for repair of non-transcribed chromatin; subunit of Nucleotide Excision Repair Factor 4 (NEF4) and the Elongin
YMR233W	TRI1	TRI1	785.313	0.0998396	0.0765813	1.30371	0.192333	0.542633	cytoplasm, nucleolus, nucleus	"Non-essential sumoylated protein of unknown function; similar to components of human SWI/SNF complex including SMRD3; green fluorescent protein (GFP)-fusion protein localizes to the cytoplasm, nucleus and nucleolus; TRI1 has a paralog, UAF30, that arose
YMR289W	ABZ2	ABZ2	1578.45	0.0997734	0.0675844	1.47628	0.139869	0.46945	cytoplasm	"Aminodeoxychorismate lyase (4-amino-4-deoxychorismate lyase); catalyzes the third step in para-aminobenzoic acid biosynthesis; involved in folic acid biosynthesis"
YER187W		YER187W	282.461	0.099681	0.110134	0.905085	0.36542	0.702958	.	"Putative protein of unknown function; induced in respiratory-deficient cells"
YML129C	COX14	COX14	1748.57	0.0996404	0.0687879	1.44852	0.147473	0.483259	mitochondrion	"Mitochondrial cytochrome c oxidase (complex IV) assembly factor; also involved in translational regulation of Cox1p and prevention of Cox1p aggregation before assembly; associates with complex IV assembly intermediates and complex III/complex IV supercom
YGR207C	CIR1	CIR1	3457.12	0.0996311	0.048528	2.05307	0.0400661	0.254945	mitochondrion	"Mitochondrial protein that interacts with frataxin (Yfh1p); putative ortholog of mammalian electron transfer flavoprotein complex subunit ETF-beta; may have a role in oxidative stress response"
YJR034W	PET191	PET191	586.995	0.0996271	0.0954803	1.04343	0.296749	0.646957	.	"Protein required for assembly of cytochrome c oxidase; exists as an oligomer; described as both an integral mitochondrial inner membrane protein facing the intermembrane space (IMS) and as a soluble IMS protein; contains a twin Cx9C motif; imported into
YCL059C	KRR1	KRR1	3835.57	0.099603	0.0557905	1.7853	0.0742124	0.342495	cytoplasm, nucleolus	"Nucleolar protein required for rRNA synthesis and ribosomal assembly; required for the synthesis of 18S rRNA and for the assembly of 40S ribosomal subunit; essential gene"
YBL072C	RPS8A	RPS8A	24854.5	0.0992906	0.0555535	1.7873	0.0738893	0.342495	cytoplasm	"Protein component of the small (40S) ribosomal subunit; homologous to mammalian ribosomal protein S8, no bacterial homolog; RPS8A has a paralog, RPS8B, that arose from the whole genome duplication"
YPR172W		YPR172W	1439.14	0.0991883	0.0648224	1.53015	0.125979	0.446398	cytoplasm, nucleus	"Putative pyridoxal 5'-phosphate synthase; transcriptionally activated by Yrm1p along with genes involved in multidrug resistance; YPR172W has a paralog, YLR456W, that arose from the whole genome duplication"
YDR524C-B		YDR524C-B	49207.2	0.0991204	0.0743416	1.33331	0.18243	0.529939	.	"Putative protein of unknown function; YDR524C-B has a paralog, YCL048W-A, that arose from the whole genome duplication"
YPL152W	RRD2	RRD2	1180.1	0.0990594	0.0767022	1.29148	0.196537	0.546893	cytoplasm	"Peptidyl-prolyl cis/trans-isomerase; also activates the phosphotyrosyl phosphatase activity of protein phosphatase 2A (PP2A); regulates G1 phase progression, the osmoresponse, microtubule dynamics; subunit of the Tap42p-Pph21p-Rrd2p complex; protein abun
tD(GUC)G1		tD(GUC)G1	2.33725	0.0990361	0.0678434	1.45977	0.144352	NA	.	.
YDR095C		YDR095C	16.1491	0.0990207	0.129263	0.766042	0.443651	0.761494	.	"Dubious open reading frame; unlikely to encode a functional protein, based on available experimental and comparative sequence data"
RUF20		RUF20	296.041	0.0989947	0.12203	0.811231	0.417233	0.740802	.	.
YNR001C	CIT1	CIT1	24835.3	0.0989665	0.0473077	2.09197	0.036441	0.243158	mitochondrion	"Citrate synthase; catalyzes the condensation of acetyl coenzyme A and oxaloacetate to form citrate; the rate-limiting enzyme of the TCA cycle; nuclear encoded mitochondrial protein; CIT1 has a paralog, CIT2, that arose from the whole genome duplication"
YJR013W	GPI14	GPI14	966.35	0.0989561	0.0717719	1.37876	0.167969	0.510869	ER	"Glycosylphosphatidylinositol-alpha 1,4 mannosyltransferase I; involved in GPI anchor biosynthesis, requires Pbn1p for function; homolog of mammalian PIG-M"
YDL120W	YFH1	YFH1	1591.61	0.0988841	0.0619351	1.59658	0.11036	0.420551	mitochondrion	"Mitochondrial matrix iron chaperone; oxidizes and stores iron; interacts with Isu1p to promote Fe-S cluster assembly; mutation results in multiple Fe/S-dependent enzyme deficiencies; human frataxin homolog is mutated in Friedrich's ataxia"
YGR099W	TEL2	TEL2	1205.42	0.0988311	0.0702878	1.40609	0.159697	0.498465	.	"Subunit of the ASTRA complex, involved in chromatin remodeling; subunit of the telomere cap complex DNA-binding protein specific to single-stranded yeast telomeric DNA repeats, required for telomere length regulation and telomere position effect; involve
YPL164C	MLH3	MLH3	1311.28	0.0987914	0.0594865	1.66074	0.096766	0.392332	.	"Protein involved in DNA mismatch repair and meiotic recombination; involved in crossing-over during meiotic recombination; forms a complex with Mlh1p; mammalian homolog is implicated mammalian microsatellite instability"
YBL100W-C		YBL100W-C	45.9361	0.0986857	0.144273	0.684019	0.493963	0.787372	.	"Putative protein of unknown function; identified by gene-trapping, microarray-based expression analysis, and genome-wide homology searching"
YIL052C	RPL34B	RPL34B	16696.7	0.0983285	0.0521876	1.88414	0.0595466	0.311781	cytoplasm	"Ribosomal 60S subunit protein L34B; homologous to mammalian ribosomal protein L34, no bacterial homolog; RPL34B has a paralog, RPL34A, that arose from the whole genome duplication"
YNL224C	SQS1	SQS1	2276.87	0.098321	0.0587348	1.67398	0.0941343	0.386688	cytoplasm, nucleus	"Protein that stimulates the ATPase and helicase activities of Prp43p; acts with Prp43p to stimulate 18s rRNA maturation by Nob1p; overexpression antagonizes the suppression of splicing defects by spp382 mutants; component of pre-ribosomal particles; relo
YML020W		YML020W	1511.75	0.0982678	0.0657157	1.49535	0.134823	0.461468	ambiguous	Putative protein of unknown function
YLR193C	UPS1	UPS1	1562.26	0.0981846	0.0701982	1.39868	0.161909	0.499636	mitochondrion	"Phosphatidic acid transfer protein; plays a role in phospholipid metabolism by transporting phosphatidic acid from the outer to the inner mitochondrial membrane; localizes to the mitochondrial intermembrane space; null mutant has altered cardiolipin and
YBR056W		YBR056W	6977.23	0.09812	0.0502875	1.95118	0.0510356	0.28994	cytoplasm	Putative glycoside hydrolase of the mitochondrial intermembrane space
YLR173W		YLR173W	2019.97	0.0980495	0.0546799	1.79315	0.0729482	0.340859	.	Putative protein of unknown function
YJR126C	VPS70	VPS70	3946.64	0.0980387	0.0492637	1.99008	0.046582	0.276902	.	Protein of unknown function involved in vacuolar protein sorting
YNL188W	KAR1	KAR1	1323.65	0.0979289	0.0669626	1.46244	0.14362	0.477331	.	"Protein involved in karyogamy and spindle pole body duplication; involved in karyogamy during mating; involved in spindle pole body duplication during mitosis; localizes to the half-bridge of the spindle pole body; interacts with Spc72p during karyogamy;
YGL031C	RPL24A	RPL24A	25011.4	0.0978191	0.0542231	1.80401	0.0712293	0.336833	cytoplasm	"Ribosomal 60S subunit protein L24A; not essential for translation but may be required for normal translation rate; homologous to mammalian ribosomal protein L24, no bacterial homolog; RPL24A has a paralog, RPL24B, that arose from the whole genome duplica
YML009C	MRPL39	MRPL39	1249.39	0.0976127	0.0667854	1.46159	0.143854	0.477331	mitochondrion	Mitochondrial ribosomal protein of the large subunit
YCR004C	YCP4	YCP4	10076.5	0.0975608	0.0515977	1.8908	0.0586512	0.30962	cytoplasm, punctate composite	"Protein of unknown function; has sequence and structural similarity to flavodoxins; predicted to be palmitoylated; the authentic, non-tagged protein is detected in highly purified mitochondria in high-throughput studies"
YKL031W		YKL031W	172.875	0.0975252	0.136129	0.716417	0.473734	0.779832	.	"Dubious open reading frame; unlikely to encode a functional protein, based on available experimental and comparative sequence data; not conserved in closely related Saccharomyces species"
tA(AGC)K2		tA(AGC)K2	20.4051	0.0974993	0.133441	0.730652	0.464992	0.776884	.	.
YJL182C		YJL182C	1.26936	0.0974636	0.0494717	1.97009	0.0488284	NA	.	"Dubious open reading frame; unlikely to encode a functional protein, based on available experimental and comparative sequence data; partially overlaps uncharacterized ORF YJL181W"
YJL215C		YJL215C	80.1012	0.0974074	0.137955	0.706081	0.480138	0.781132	.	"Dubious open reading frame; unlikely to encode a functional protein, based on available experimental and comparative sequence data"
YNL139C	THO2	THO2	1922.45	0.097388	0.0768874	1.26663	0.205287	0.556243	nucleus	"Subunit of the THO complex; THO is required for efficient transcription elongation and involved in transcriptional elongation-associated recombination; required for LacZ RNA expression from certain plasmids"
YBL107C	MIX23	MIX23	1292.31	0.0973596	0.0695351	1.40015	0.161468	0.499343	cytoplasm	"Mitochondrial intermembrane space protein of unknown function; imported via the MIA import machinery; contains an unusual twin cysteine motif (CX13C CX14C)"
YIL111W	COX5B	COX5B	3132.88	0.0972675	0.0642575	1.51371	0.130098	0.452984	mitochondrion	"Subunit Vb of cytochrome c oxidase; cytochrome c oxidase is the terminal member of the mitochondrial inner membrane electron transport chain; Cox5Bp is predominantly expressed during anaerobic growth while its isoform Va (Cox5Ap) is expressed during aero
YGL100W	SEH1	SEH1	3204.81	0.0970944	0.0544401	1.78351	0.0745036	0.342556	.	"Component of two distinct complexes; subunit of the Nup84 nuclear pore sub-complex (NPC) and the Seh1-associated (SEA) complex; the the NUP84 subcomplex contributes to nucleocytoplasmic transport and NPC biogenesis; the SEA complex is a coatamer-related
YDL186W		YDL186W	103.035	0.0970939	0.137423	0.706534	0.479856	0.781132	.	"Putative protein of unknown function; YDL186W is not an essential gene"
YBR018C	GAL7	GAL7	137247	0.0970938	0.0584845	1.66016	0.096882	0.392546	.	"Galactose-1-phosphate uridyl transferase; synthesizes glucose-1-phosphate and UDP-galactose from UDP-D-glucose and alpha-D-galactose-1-phosphate in the second step of galactose catabolism"
YAL010C	MDM10	MDM10	876.175	0.0970598	0.0750074	1.294	0.195665	0.546197	mitochondrion	"Subunit of both the ERMES and the SAM complex; component of ERMES complex which acts as a molecular tether between the mitochondria and the ER, necessary for efficient phospholipid exchange between organelles and for mitophagy; SAM/TOB complex component
tE(UUC)C		tE(UUC)C	3.10706	0.0969053	0.0717251	1.35106	0.176675	NA	.	.
YOR155C	ISN1	ISN1	3077.01	0.0967627	0.0577534	1.67545	0.0938469	0.386103	.	"Inosine 5'-monophosphate (IMP)-specific 5'-nucleotidase; catalyzes the breakdown of IMP to inosine; responsible for production of nicotinamide riboside and nicotinic acid riboside; expression positively regulated by nicotinic acid and glucose availabilit
YKL099C	UTP11	UTP11	1133.68	0.0966437	0.0780398	1.23839	0.215572	0.563898	.	"Subunit of U3-containing Small Subunit (SSU) processome complex; involved in production of 18S rRNA and assembly of small ribosomal subunit"
YDR287W	INM2	INM2	1894.66	0.0964941	0.056244	1.71563	0.0862293	0.369466	.	"Inositol monophosphatase; involved in biosynthesis of inositol; enzymatic activity requires magnesium ions and is inhibited by lithium and sodium ions; inm1 inm2 double mutant lacks inositol auxotrophy"
YBL091C	MAP2	MAP2	6704.04	0.0962816	0.0534546	1.80119	0.0716737	0.337628	cytoplasm, nucleus	"Methionine aminopeptidase; catalyzes the cotranslational removal of N-terminal methionine from nascent polypeptides; function is partially redundant with that of Map1p"
YPR071W		YPR071W	474.915	0.0962552	0.0967686	0.994695	0.319885	0.668646	ER	"Putative membrane protein; YPR071W is not an essential gene; YPR071W has a paralog, YIL029C, that arose from a single-locus duplication"
YGR209C	TRX2	TRX2	5700.79	0.0962486	0.069917	1.37661	0.168632	0.510869	cytoplasm, nucleus	"Cytoplasmic thioredoxin isoenzyme; part of thioredoxin system which protects cells against oxidative and reductive stress; forms LMA1 complex with Pbi2p; acts as a cofactor for Tsa1p; required for ER-Golgi transport and vacuole inheritance; with Trx1p, f
YKL184W	SPE1	SPE1	2818.77	0.0961696	0.0547031	1.75803	0.0787429	0.354426	cytoplasm	"Ornithine decarboxylase; catalyzes the first step in polyamine biosynthesis; degraded in a proteasome-dependent manner in the presence of excess polyamines; deletion decreases lifespan, and increases necrotic cell death and ROS generation"
YMR230W-A		YMR230W-A	16.1864	0.0961659	0.130478	0.737028	0.461105	0.775644	.	Putative protein of unknown function
YLR201C	COQ9	COQ9	1840.65	0.0960291	0.0589153	1.62995	0.103112	0.404253	mitochondrion	"Protein required for ubiquinone biosynthesis and respiratory growth; localizes to the matrix face of the mitochondrial inner membrane in a large complex with ubiquinone biosynthetic enzymes; ubiquinone is also known as coenzyme Q"
YAL016C-B		YAL016C-B	21.5527	0.096029	0.13416	0.715781	0.474127	0.779956	.	"Dubious open reading frame; unlikely to encode a functional protein, based on available experimental and comparative sequence data"
YGR213C	RTA1	RTA1	329.947	0.0960103	0.114507	0.83847	0.401767	0.729947	.	"Protein involved in 7-aminocholesterol resistance; has seven potential membrane-spanning regions; expression is induced under both low-heme and low-oxygen conditions; member of the fungal lipid-translocating exporter (LTE) family of protein; RTA1 has a p
YLR243W	GPN3	GPN3	1101.08	0.0960086	0.0767943	1.25021	0.211224	0.561542	.	"Putative GTPase with a role in biogenesis of RNA pol II and polIII; may be involved in assembly of RNA polymerases II and III and in their transport into the nucleus; may have a role in sister chromatid cohesion; contains a Gly-Pro-Asn motif in the G dom
YML039W		YML039W	24.7342	0.0960026	0.132109	0.726693	0.467414	0.778553	.	"Retrotransposon TYA Gag and TYB Pol genes; transcribed/translated as one unit; polyprotein is processed to make a nucleocapsid-like protein (Gag), reverse transcriptase (RT), protease (PR), and integrase (IN); similar to retroviral genes"
YKR085C	MRPL20	MRPL20	783.117	0.0959943	0.080997	1.18516	0.235955	0.588098	mitochondrion	Mitochondrial ribosomal protein of the large subunit
YGR015C		YGR015C	1213.65	0.0959628	0.0691009	1.38874	0.164913	0.504894	mitochondrion	"Putative protein of unknown function; green fluorescent protein (GFP)-fusion protein localizes to the mitochondrion"
YLR370C	ARC18	ARC18	4266.63	0.0958456	0.0523853	1.82963	0.0673058	0.32692	actin	"Subunit of the ARP2/3 complex; ARP2/3 is required for the motility and integrity of cortical actin patches"
YGL198W	YIP4	YIP4	813.47	0.0957781	0.0794613	1.20534	0.228071	0.58142	.	"Protein that interacts with Rab GTPases; localized to late Golgi vesicles; computational analysis of large-scale protein-protein interaction data suggests a possible role in vesicle-mediated transport"
YCR013C		YCR013C	136.764	0.0957641	0.133596	0.716818	0.473486	0.779832	.	"Dubious open reading frame; unlikely to encode a functional protein, based on available experimental and comparative sequence data; transcription of both YCR013C and the overlapping essential gene PGK1 is reduced in a gcr1 null mutant"
YBR035C	PDX3	PDX3	4351.66	0.0957397	0.0518918	1.84499	0.0650392	0.323601	.	"Pyridoxine (pyridoxamine) phosphate oxidase; has homologs in E. coli and Myxococcus xanthus; transcription is under the general control of nitrogen metabolism"
YBR252W	DUT1	DUT1	1371.87	0.0956431	0.0717914	1.33224	0.182783	0.530243	cytoplasm, nucleus	"deoxyuridine triphosphate diphosphatase (dUTPase); catalyzes hydrolysis of dUTP to dUMP and PPi, thereby preventing incorporation of uracil into DNA during replication; critical for the maintenance of genetic stability; also has diphosphatase activity on
YOR252W	TMA16	TMA16	1467.33	0.0956032	0.068247	1.40084	0.161261	0.499194	nucleus	Protein of unknown function that associates with ribosomes
YKR010C	TOF2	TOF2	1574.59	0.0956012	0.0665299	1.43697	0.150728	0.484353	nucleolus	"Protein required for rDNA silencing and mitotic rDNA condensation; stimulates Cdc14p phosphatase activity and biphasic release to promote rDNA repeat segregation; required for condensin recruitment to the replication fork barrier site; TOF2 has a paralog
YLR353W	BUD8	BUD8	2043.76	0.0954532	0.0519813	1.8363	0.0663136	0.32518	ambiguous, bud, bud neck, cell periphery	"Protein involved in bud-site selection; diploid mutants display a unipolar budding pattern instead of the wild-type bipolar pattern, and bud at the proximal pole; BUD8 has a paralog, BUD9, that arose from the whole genome duplication"
YDL130W-A	STF1	STF1	3819.81	0.0953759	0.0616763	1.5464	0.122009	0.440426	mitochondrion	"Protein involved in regulation of the mitochondrial F1F0-ATP synthase; Stf1p and Stf2p act as stabilizing factors that enhance inhibitory action of the Inh1p protein; protein abundance increases in response to DNA replication stress; STF1 has a paralog,
YMR025W	CSI1	CSI1	390.677	0.095276	0.113513	0.839339	0.401279	0.729536	.	"Subunit of the Cop9 signalosome; which is required for deneddylation, or removal of the ubiquitin-like protein Rub1p from Cdc53p (cullin); involved in adaptation to pheromone signaling; functional equivalent of canonical Csn6 subunit of the COP9 signalos
YOL053W	AIM39	AIM39	1905.49	0.0952699	0.0580981	1.63981	0.101044	0.401176	.	"Putative protein of unknown function; null mutant displays elevated frequency of mitochondrial genome loss"
YHR199C-A	NBL1	NBL1	580.396	0.0952531	0.0878718	1.084	0.278365	0.628673	.	"Subunit of the conserved chromosomal passenger complex (CPC); complex regulates mitotic chromosome segregation; not required for the kinase activity of the complex; mediates the interaction of Sli15p and Bir1p; other complex members are Ipl1p, Sli15p, an
YDR090C		YDR090C	1376.93	0.0951177	0.0655971	1.45003	0.147051	0.482693	cell periphery	Putative protein of unknown function
YKL207W	EMC3	EMC3	4280.11	0.0950951	0.0565919	1.68037	0.0928863	0.383627	.	"Member of conserved ER transmembrane complex; required for efficient folding of proteins in the ER; required for respiratory growth; null mutant displays induction of the unfolded protein response; homologous to worm Y62E10A.10/EMC-3, fly CG6750, human T
YLR145W	RMP1	RMP1	589.601	0.0950889	0.0881743	1.07842	0.280846	0.630651	cytoplasm, nucleus	"Subunit of RNase MRP; RNase MRP processes pre-rRNA and has a role in cell cycle-regulated degradation of daughter cell-specific mRNAs; unlike most subunits, not shared between RNase MRP and nuclear RNase P"
YKL029C	MAE1	MAE1	1240.81	0.0949942	0.0812386	1.16932	0.242273	0.59288	mitochondrion	"Mitochondrial malic enzyme; catalyzes the oxidative decarboxylation of malate to pyruvate, which is a key intermediate in sugar metabolism and a precursor for synthesis of several amino acids"
YDR304C	CPR5	CPR5	6907.46	0.0948819	0.0373916	2.53752	0.0111642	0.126738	vacuole	"Peptidyl-prolyl cis-trans isomerase (cyclophilin) of the ER; catalyzes the cis-trans isomerization of peptide bonds N-terminal to proline residues; transcriptionally induced in response to unfolded proteins in the ER; CPR5 has a paralog, CPR2, that arose
YHR029C	YHI9	YHI9	1287.22	0.0948572	0.0609383	1.55661	0.119563	0.437494	.	"Protein of unknown function; null mutant is defective in unfolded protein response; possibly involved in a membrane regulation metabolic pathway; member of the PhzF superfamily, though most likely not involved in phenazine production"
YNL136W	EAF7	EAF7	2048.7	0.0947163	0.0582559	1.62587	0.103978	0.405212	nucleus	"Subunit of the NuA4 histone acetyltransferase complex; NuA4 acetylates the N-terminal tails of histones H4 and H2A"
YDR016C	DAD1	DAD1	800.782	0.0945397	0.0772721	1.22346	0.221154	0.570274	spindle pole	"Essential subunit of the Dam1 complex (aka DASH complex); complex couples kinetochores to the force produced by MT depolymerization thereby aiding in chromosome segregation; is transferred to the kinetochore prior to mitosis"
YGL059W	PKP2	PKP2	1804.68	0.0942938	0.052228	1.80543	0.0710082	0.336371	mitochondrion	"Mitochondrial protein kinase; negatively regulates activity of the pyruvate dehydrogenase complex by phosphorylating the ser-133 residue of the Pda1p subunit; acts in concert with kinase Pkp1p and phosphatases Ptc5p and Ptc6p; relocalizes from mitochondr
YGL042C		YGL042C	340.581	0.0941015	0.099504	0.945706	0.344299	0.68774	.	"Dubious open reading frame; unlikely to encode a functional protein, based on available experimental and comparative sequence data; not conserved in closely related Saccharomyces species; deletion mutation blocks replication of Brome mosaic virus in S. c
YOL057W		YOL057W	4364.06	0.0940803	0.0444336	2.11732	0.0342324	0.235638	cytoplasm, nucleus	"Dipeptidyl-peptidase III; cleaves dipeptides from the amino terminus of target proteins; highly active on synthetic substrate Arg-Arg-2-naphthylamide; mammalian ortholog may be a biomarker for some cancers"
YJL047C	RTT101	RTT101	1083.44	0.0940649	0.0642049	1.46507	0.142901	0.475944	cytoplasm, nucleus	"Cullin subunit of a Roc1p-dependent E3 ubiquitin ligase complex; role in anaphase progression; implicated in Mms22-dependent DNA repair; involved with Mms1p in nonfunctional rRNA decay; modified by the ubiquitin-like protein, Rub1p"
YPL015C	HST2	HST2	3906.51	0.0936581	0.0461025	2.03152	0.0422022	0.260694	cytoplasm	"Cytoplasmic NAD(+)-dependent protein deacetylase; member of the silencing information regulator 2 (Sir2) family of NAD(+)-dependent protein deacetylases; modulates nucleolar (rDNA) and telomeric silencing; possesses NAD(+)-dependent histone deacetylase a
YDL237W	AIM6	AIM6	2946.33	0.0936144	0.0561457	1.66735	0.0954457	0.389185	.	"Putative protein of unknown function; required for respiratory growth; YDL237W is not an essential gene"
YGL104C	VPS73	VPS73	1136.27	0.0935686	0.0737621	1.26852	0.204613	0.555796	.	"Mitochondrial protein; mutation affects vacuolar protein sorting; putative transporter; member of the sugar porter family; VPS73 has a paralog, YBR241C, that arose from the whole genome duplication"
YDR507C	GIN4	GIN4	3098.34	0.0934598	0.0519231	1.79997	0.0718658	0.337938	ambiguous, bud, bud neck, cytoplasm	"Protein kinase involved in bud growth and assembly of the septin ring; proposed to have kinase-dependent and kinase-independent activities; undergoes autophosphorylation; similar to Hsl1p; GIN4 has a paralog, KCC4, that arose from the whole genome duplic
YBR046C	ZTA1	ZTA1	1694.77	0.093451	0.0563303	1.65898	0.097119	0.39301	cytoplasm, nucleus	"NADPH-dependent quinone reductase; GFP-tagged protein localizes to the cytoplasm and nucleus; has similarity to E. coli quinone oxidoreductase and to human zeta-crystallin"
YBR088C	POL30	POL30	433.876	0.0932514	0.102861	0.906577	0.364631	0.702958	nucleus	"Proliferating cell nuclear antigen (PCNA); functions as the sliding clamp for DNA polymerase delta; may function as a docking site for other proteins required for mitotic and meiotic chromosomal DNA replication and for DNA repair"
YER081W	SER3	SER3	14670	0.0932324	0.061092	1.5261	0.126985	0.447272	cytoplasm	"3-phosphoglycerate dehydrogenase; catalyzes the first step in serine and glycine biosynthesis; SER3 has a paralog, SER33, that arose from the whole genome duplication"
YNL021W	HDA1	HDA1	2125.87	0.0931039	0.0544495	1.70991	0.0872819	0.371038	nucleus	"Putative catalytic subunit of a class II histone deacetylase complex; role in azole resistance via Hsp90p, and in the heat shock response; Hda1p interacts with the Hda2p-Hda3p subcomplex to form an active tetramer; deletion increases histone H2B, H3 and
YEL050C	RML2	RML2	2311.98	0.0930933	0.0539922	1.7242	0.0846721	0.365715	cytoplasm, nucleus	"Mitochondrial ribosomal protein of the large subunit (L2); has similarity to E. coli L2 ribosomal protein; mutant allele (fat21) causes inability to utilize oleate, and induce oleic acid oxidation; may interfere with activity of the Adr1p transcription f
YML028W	TSA1	TSA1	40865.2	0.0930549	0.0621151	1.4981	0.134106	0.460223	cytoplasm, punctate composite	"Thioredoxin peroxidase; acts as both ribosome-associated and free cytoplasmic antioxidant; self-associates to form high-molecular weight chaperone complex under oxidative stress; chaperone activity essential for growth in zinc deficiency; required for te
YDR148C	KGD2	KGD2	11400.7	0.0929939	0.0487291	1.90838	0.0563415	0.303932	mitochondrion	"Dihydrolipoyl transsuccinylase; component of the mitochondrial alpha-ketoglutarate dehydrogenase complex, which catalyzes the oxidative decarboxylation of alpha-ketoglutarate to succinyl-CoA in the TCA cycle; phosphorylated"
YCR002C	CDC10	CDC10	4820.03	0.0929734	0.0445715	2.08594	0.0369841	0.244783	bud neck, cell periphery	"Component of the septin ring, required for cytokinesis; septins are GTP-binding proteins that assemble into rod-like hetero-oligomers that can associate to form filaments; septin rings at the mother-bud neck act as scaffolds for recruiting cell division
YAR002W	NUP60	NUP60	3278.45	0.0928941	0.0579597	1.60274	0.108993	0.41811	nuclear periphery	"FG-nucleoporin component of central core of the nuclear pore complex; contributes directly to nucleocytoplasmic transport and maintenance of the nuclear pore complex (NPC) permeability barrier and is involved in gene tethering at the nuclear periphery; r
YIR017C	MET28	MET28	7.29505	0.0927687	0.0984339	0.942446	0.345964	0.688493	cytoplasm, nucleus	"bZIP transcriptional activator in the Cbf1p-Met4p-Met28p complex; participates in the regulation of sulfur metabolism"
YLL023C	POM33	POM33	1842.49	0.0927146	0.0791877	1.17082	0.241671	0.59252	ER	"Transmembrane nucleoporin; involved in nuclear pore complex (NPC) distribution, assembly or stabilization; highly conserved across species, orthologous to human TMEM33 and paralogous to Per33p; protein abundance increases in response to DNA replication s
YDR205W	MSC2	MSC2	1427.59	0.0926729	0.0602929	1.53704	0.124283	0.443106	ER	"Endoplasmic reticulum zinc transporter; part of a heterodimeric transporter with Zrg17p that transfers zinc from the cytosol to the ER lumen; member of the cation diffusion facilitator family of efflux pumps; localizes to ER and nucleus; mutations affect
YGL174W	BUD13	BUD13	636.395	0.0924775	0.0833761	1.10916	0.267361	0.615207	cytoplasm, nucleus	"Subunit of the RES complex; RES complex is required for nuclear pre-mRNA retention and splicing; involved in bud-site selection; diploid mutants display a unipolar budding pattern instead of the wild-type bipolar pattern due to a specific defect in MATa1
YBR022W	POA1	POA1	942.266	0.0924692	0.0749835	1.23319	0.217503	0.566093	.	"Phosphatase that is highly specific for ADP-ribose 1''-phosphate; a tRNA splicing metabolite; may have a role in regulation of tRNA splicing"
YJL163C		YJL163C	1513.56	0.0924665	0.0669839	1.38043	0.167455	0.509998	.	Putative protein of unknown function
tG(GCC)G2		tG(GCC)G2	1.32735	0.0923628	0.0515116	1.79305	0.0729654	NA	.	.
YGL007C-A		YGL007C-A	11.9855	0.0923571	0.114571	0.806113	0.420178	0.741695	.	"Putative protein of unknown function; identified by gene-trapping, microarray-based expression analysis, and genome-wide homology searching; deletion exhibits slow-growth phenotype; computationally predicted to have a role in cell budding"
tE(UUC)B		tE(UUC)B	1.04823	0.0923398	0.0455696	2.02635	0.0427294	NA	.	.
YPL083C	SEN54	SEN54	1063.78	0.09224	0.0689877	1.33705	0.181207	0.528692	mitochondrion	"Subunit of the tRNA splicing endonuclease; tRNA splicing endonuclease is composed of Sen2p, Sen15p, Sen34p, and Sen54p"
YML120C	NDI1	NDI1	12251.6	0.092155	0.050237	1.83441	0.0665937	0.325666	mitochondrion	"NADH:ubiquinone oxidoreductase; transfers electrons from NADH to ubiquinone in the respiratory chain but does not pump protons, in contrast to the higher eukaryotic multisubunit respiratory complex I; phosphorylated; involved in Mn and H2O2 induced apopt
YJL164C	TPK1	TPK1	2203.01	0.0921148	0.0616351	1.49452	0.13504	0.461468	cytoplasm, nucleus	"cAMP-dependent protein kinase catalytic subunit; promotes vegetative growth in response to nutrients via the Ras-cAMP signaling pathway; inhibited by regulatory subunit Bcy1p in the absence of cAMP; phosphorylates and inhibits Whi3p to promote G1/S phase
YLR075W	RPL10	RPL10	25583.2	0.0921055	0.0592295	1.55506	0.119931	0.437494	cytoplasm	"Ribosomal 60S subunit protein L10; responsible for joining the 40S and 60S subunits; regulates translation initiation; similar to members of the QM gene family; homologous to mammalian ribosomal protein L10 and bacterial L16; protein abundance increases
YJR129C	EFM3	EFM3	568.951	0.0920917	0.0916683	1.00462	0.31508	0.662164	cytoplasm	"S-adenosylmethionine-dependent methyltransferase; seven-beta-strand lysine methyltransferase which trimethylates translation elongation factor EF2 (Eft1p and Eft2p) at lysine 509; green fluorescent protein (GFP)-fusion protein localizes to the cytoplasm;
YKL151C		YKL151C	3306.1	0.0919831	0.0512999	1.79305	0.0729654	0.340859	cytoplasm	"NADHX dehydratase; converts (S)-NADHX to NADH in an ATP-dependent manner; homologous to Carkd in mammals, and the C-terminal domain of YjeF in E.coli; enzyme is widespread in eukaryotes, prokaryotes and archaea; YKL151C promoter contains STREs (stress re
YFL064C		YFL064C	22.7162	0.0919441	0.134592	0.683134	0.494522	0.787372	.	Putative protein of unknown function
YIR038C	GTT1	GTT1	4045.01	0.0918843	0.0544752	1.68672	0.0916575	0.381005	ambiguous	"ER associated glutathione S-transferase capable of homodimerization; expression induced during the diauxic shift and throughout stationary phase; functional overlap with Gtt2p, Grx1p, and Grx2p"
YKL013C	ARC19	ARC19	2104.84	0.0918501	0.0655341	1.40156	0.161046	0.49901	actin	"Subunit of the ARP2/3 complex; ARP2/3 is required for the motility and integrity of cortical actin patches"
YPR062W	FCY1	FCY1	3168.5	0.0917378	0.0580147	1.58128	0.113813	0.427148	cytoplasm, nucleus	"Cytosine deaminase; zinc metalloenzyme that catalyzes the hydrolytic deamination of cytosine to uracil; of biomedical interest because it also catalyzes the deamination of 5-fluorocytosine (5FC) to form anticancer drug 5-fluorouracil (5FU)"
YGL259W	YPS5	YPS5	79.9655	0.0916862	0.143732	0.637898	0.52354	0.805024	.	"Protein with similarity to GPI-anchored aspartic proteases; such proteases are Yap1p and Yap3p"
YJR107W		YJR107W	1065.26	0.0915071	0.0635056	1.44093	0.149605	0.483597	.	Putative lipase
YKL033W-A		YKL033W-A	1589.45	0.0914611	0.0555606	1.64615	0.0997327	0.399304	.	"Putative protein of unknown function; similar to uncharacterized proteins from other fungi"
YOR001W	RRP6	RRP6	3341.93	0.0914305	0.0649009	1.40877	0.158903	0.497174	nucleolus, nucleus	"Nuclear exosome exonuclease component; has 3'-5' exonuclease activity that is regulated by Lrp1p; involved in RNA processing, maturation, surveillance, degradation, tethering, and export; role in sn/snoRNAs precursor degradation; forms a stable heterodim
YDR399W	HPT1	HPT1	6258.96	0.0914231	0.0584616	1.56381	0.117861	0.436122	cytoplasm, nucleus	"Dimeric hypoxanthine-guanine phosphoribosyltransferase; catalyzes the transfer of the phosphoribosyl portion of 5-phosphoribosyl-alpha-1-pyrophosphate to a purine base (either guanine or hypoxanthine) to form pyrophosphate and a purine nucleotide (either
YOR314W		YOR314W	76.3693	0.091374	0.141053	0.647798	0.517116	0.800909	.	"Dubious open reading frame; unlikely to encode a functional protein, based on available experimental and comparative sequence data"
YDR363W-A	SEM1	SEM1	2620.92	0.0913681	0.0488889	1.86889	0.0616379	0.317193	nucleus	"Component of lid subcomplex of 26S proteasome regulatory subunit; involved in mRNA export mediated by TREX-2 complex (Sac3p-Thp1p); assumes different conformations in different contexts, functions as molecular glue stabilizing the Rpn3p/Rpn7p regulatory
YNL156C	NSG2	NSG2	3941.18	0.091362	0.0447732	2.04055	0.0412953	0.258156	ER	"Protein involved in regulation of sterol biosynthesis; specifically stabilizes Hmg2p, one of two HMG-CoA isoenzymes that catalyze the rate-limiting step in sterol biosynthesis; homolog of mammalian INSIG proteins; NSG2 has a paralog, NSG1, that arose fro
YKL025C	PAN3	PAN3	2381.51	0.0913544	0.0584461	1.56305	0.11804	0.436122	cytoplasm	"Essential subunit of the Pan2p-Pan3p poly(A)-ribonuclease complex; poly (A) mRNA binding subunit which recruits mRNA to the complex; the Pan2p-Pan3p complex controls poly(A) tail length and regulates the stoichiometry and activity of postreplication repa
YJL077C	ICS3	ICS3	324.723	0.09134	0.103832	0.87969	0.379027	0.713983	.	"Protein with a role in processing of secretory proteins; possible role in vacuolar sorting, null mutants are hypersensitive to sortin2"
tR(UCU)B		tR(UCU)B	2.56525	0.0912485	0.0612851	1.48892	0.136509	NA	.	.
YBR254C	TRS20	TRS20	630.405	0.0912391	0.0754428	1.20938	0.226516	0.579066	Golgi to vacuole	"Core component of transport protein particle (TRAPP) complexes I-III; TRAPP complexes are related multimeric guanine nucleotide-exchange factors for the GTPase Ypt1p, regulating ER-Golgi traffic (TRAPPI), intra-Golgi traffic (TRAPPII), endosome-Golgi tra
YML025C	YML6	YML6	2181.07	0.0909764	0.0533941	1.70387	0.088406	0.373541	mitochondrion	"Mitochondrial ribosomal protein of the large subunit; has similarity to E. coli L4 ribosomal protein and human mitoribosomal MRP-L4 protein; essential for viability, unlike most other mitoribosomal proteins"
YHL037C		YHL037C	37.8424	0.0909032	0.144001	0.631268	0.527865	0.807885	.	"Dubious open reading frame; unlikely to encode a functional protein, based on available experimental and comparative sequence data"
YMR261C	TPS3	TPS3	8102.2	0.0908587	0.0526017	1.72729	0.0841148	0.365029	cytoplasm	"Regulatory subunit of trehalose-6-phosphate synthase/phosphatase; involved in synthesis of storage carbohydrate trehalose; expression is induced by stress conditions and repressed by the Ras-cAMP pathway; TPS3 has a paralog, TSL1, that arose from the who
YGR082W	TOM20	TOM20	3278.34	0.0908542	0.0539087	1.68534	0.0919236	0.381181	mitochondrion	"Component of the TOM (translocase of outer membrane) complex; responsible for recognition and initial import steps for all mitochondrially directed proteins; acts as a receptor for incoming precursor proteins"
YKL103C	APE1	APE1	4835.94	0.0907802	0.0501946	1.80857	0.0705183	0.335289	cytoplasm, punctate composite	"Vacuolar aminopeptidase yscI; zinc metalloproteinase that belongs to the peptidase family M18; often used as a marker protein in studies of autophagy and cytosol to vacuole targeting (CVT) pathway; protein increases in abundance and relative distribution
YDL077C	VAM6	VAM6	1463.22	0.0907067	0.068569	1.32285	0.185884	0.534939	ambiguous	"Subunit of the HOPS endocytic tethering complex; vacuole membrane protein that functions as a Rab GTPase effector, interacting with both GTP- and GDP-bound conformations of Ypt7p, facilitating tethering and promoting several membrane fusion events at the
tM(CAU)J1		tM(CAU)J1	1.47514	0.0906763	0.0517998	1.75051	0.0800296	NA	.	.
snR32		snR32	69.1977	0.0906207	0.144269	0.628136	0.529915	0.808633	.	.
YBL094C		YBL094C	8.16609	0.0905515	0.101405	0.892968	0.371874	0.708827	.	"Dubious open reading frame; unlikely to encode a functional protein, based on available experimental and comparative sequence data; partially overlaps uncharacterized ORF YBL095W"
YGR219W		YGR219W	3.02437	0.0904394	0.0730335	1.23833	0.215595	NA	cytoplasm, nucleus	"Dubious open reading frame; unlikely to encode a functional protein, based on available experimental and comparative sequence data; partially overlaps the verified ORF MRPL9/YGR220C"
YPL013C	MRPS16	MRPS16	1848.27	0.0904286	0.0534724	1.69113	0.0908123	0.378719	mitochondrion	Mitochondrial ribosomal protein of the small subunit
YPR157W	TDA6	TDA6	872.141	0.0903507	0.134562	0.671442	0.501939	0.79277	.	"Putative protein of unknown function; induced by treatment with 8-methoxypsoralen and UVA irradiation; null mutant is sensitive to expression of the top1-T722A allele; TDA6 has a paralog, VPS62, that arose from the whole genome duplication"
YPR061C	JID1	JID1	943.802	0.0903024	0.0828625	1.08979	0.275808	0.625099	mitochondrion	"Probable Hsp40p co-chaperone; has a DnaJ-like domain and appears to be involved in ER-associated degradation of misfolded proteins containing a tightly folded cytoplasmic domain; inhibits replication of Brome mosaic virus in S. cerevisiae"
YDR421W	ARO80	ARO80	1283.03	0.0902981	0.0642204	1.40607	0.159704	0.498465	nucleus	"Zinc finger transcriptional activator of the Zn2Cys6 family; activates transcription of aromatic amino acid catabolic genes in the presence of aromatic amino acids"
YBR037C	SCO1	SCO1	1575.14	0.0902717	0.062044	1.45496	0.145679	0.479976	mitochondrion	"Copper-binding protein of mitochondrial inner membrane; required for cytochrome c oxidase activity and respiration; may function to deliver copper to cytochrome c oxidase; similar to thioredoxins; SCO1 has a paralog, SCO2, that arose from the whole genom
YML089C		YML089C	42.1642	0.0902594	0.140523	0.642309	0.520673	0.803173	.	"Dubious open reading frame; unlikely to encode a functional protein, based on available experimental and comparative sequence data; expression induced by calcium shortage"
YLR284C	ECI1	ECI1	1042.23	0.0902002	0.0704455	1.28043	0.200396	0.551078	.	"Peroxisomal delta3,delta2-enoyl-CoA isomerase; hexameric protein that converts 3-hexenoyl-CoA to trans-2-hexenoyl-CoA, essential for the beta-oxidation of unsaturated fatty acids, oleate-induced; ECI1 has a paralog, DCI1, that arose from the whole genome
YLR146C	SPE4	SPE4	1256.38	0.0901896	0.0722306	1.24863	0.211799	0.561598	cytoplasm	"Spermine synthase; required for the biosynthesis of spermine and also involved in biosynthesis of pantothenic acid"
YNL100W	MIC27	MIC27	3689.31	0.0901503	0.0457822	1.96911	0.04894	0.284927	mitochondrion	"Component of the MICOS complex; MICOS (formerly MINOS or MitOS) is a mitochondrial inner membrane complex that extends into the intermembrane space and has a role in the maintenance of crista junctions, inner membrane architecture, and formation of conta
YHR113W	APE4	APE4	3283.55	0.0900126	0.048275	1.86458	0.0622401	0.318094	cytoplasm	"Cytoplasmic aspartyl aminopeptidase with possible vacuole function; Cvt pathway cargo protein; cleaves unblocked N-terminal acidic amino acids from peptide substrates; forms a 12-subunit homo-oligomer; M18 metalloprotease family"
YOR279C	RFM1	RFM1	711.526	0.0898606	0.0797899	1.12622	0.260074	0.608802	cytoplasm, nucleus	"Component of the Sum1p-Rfm1p-Hst1p complex; Rfm1p tethers the Hst1p histone deacetylase to the DNA-binding protein Sum1p; complex is involved in transcriptional repression of middle sporulation genes and in initiation of DNA replication"
YER014W	HEM14	HEM14	1113.16	0.0898102	0.0647177	1.38772	0.165222	0.505597	mitochondrion	"Protoporphyrinogen oxidase; a mitochondrial enzyme that catalyzes the seventh step in the heme biosynthetic pathway, converting protoporphyrinogen IX to protoporphyrin IX; inhibited by diphenyl ether-type herbicides"
YJL150W		YJL150W	14.1935	0.0897621	0.124742	0.719581	0.471783	0.779832	.	"Dubious open reading frame; unlikely to encode a functional protein, based on available experimental and comparative sequence data"
YLR290C		YLR290C	1167.69	0.0896924	0.075871	1.18217	0.237138	0.588494	mitochondrion	"Putative protein of unknown function; the authentic, non-tagged protein is detected in highly purified mitochondria in high-throughput studies; YLR290C is not an essential gene"
YJL092W	SRS2	SRS2	2179.38	0.0896719	0.05776	1.55249	0.120544	0.438234	nucleus	"DNA helicase and DNA-dependent ATPase; involved in DNA repair and checkpoint recovery, needed for proper timing of commitment to meiotic recombination and transition from Meiosis I to II; blocks trinucleotide repeat expansion; affects genome stability; d
YKR077W	MSA2	MSA2	596.275	0.089619	0.0899346	0.996491	0.319012	0.668237	cytoplasm, nucleus	"Putative transcriptional activator; interacts with G1-specific transcription factor MBF and G1-specific promoters; MSA2 has a paralog, MSA1, that arose from the whole genome duplication"
snR42		snR42	340.922	0.0895896	0.101181	0.885443	0.375918	0.71279	.	.
YOL164W	BDS1	BDS1	1973.5	0.0895576	0.0589799	1.51844	0.128902	0.450071	.	"Bacterially-derived sulfatase; required for use of alkyl- and aryl-sulfates as sulfur sources"
YOL113W	SKM1	SKM1	3833.99	0.0895465	0.0588168	1.52247	0.127892	0.448375	ambiguous	"Member of the PAK family of serine/threonine protein kinases; similar to Ste20p; involved in down-regulation of sterol uptake; proposed to be a downstream effector of Cdc42p during polarized growth; SKM1 has a paralog, CLA4, that arose from the whole gen
YLR251W	SYM1	SYM1	1362.67	0.089471	0.0695285	1.28683	0.198155	0.548202	.	"Protein required for ethanol metabolism; induced by heat shock and localized to the inner mitochondrial membrane; homologous to mammalian peroxisomal membrane protein Mpv17"
YAL028W	FRT2	FRT2	771.296	0.0894505	0.0830173	1.07749	0.28126	0.63077	.	"Tail-anchored ER membrane protein of unknown function; interacts with homolog Frt1p; promotes growth in conditions of high Na+, alkaline pH, or cell wall stress, possibly via a role in posttranslational translocation; potential Cdc28p substrate; FRT2 has
YPR047W	MSF1	MSF1	948.882	0.0894246	0.0736678	1.21389	0.22479	0.57626	mitochondrion	"Mitochondrial phenylalanyl-tRNA synthetase; active as a monomer, unlike the cytoplasmic subunit which is active as a dimer complexed to a beta subunit dimer; similar to the alpha subunit of E. coli phenylalanyl-tRNA synthetase"
YPL099C	INA17	INA17	1035.98	0.0893267	0.077306	1.1555	0.247888	0.59804	.	"F1F0 ATPase synthase peripheral stalk assembly factor; subunit of the matrix-exposed inner mitochondrial membrane localized INA complex (Ina22p-Ina17p) involved in assembly of the F1F0 peripheral stalk; co-purifies with Ina22p and ATP synthase subunits;
YNL248C	RPA49	RPA49	3319.63	0.0892435	0.0744527	1.19866	0.23066	0.584471	nucleolus	"RNA polymerase I subunit A49; essential for nucleolar assembly and for high polymerase loading rate; required for nucleolar localization of Rpa34p"
YBR196C-A		YBR196C-A	40.852	0.089212	0.144281	0.618322	0.536363	0.81145	.	"Putative protein of unknown function; identified by fungal homology and RT-PCR"
YPL132W	COX11	COX11	1104.08	0.0891104	0.061857	1.44059	0.149701	0.483597	.	"Protein required for delivery of copper to Cox1p; mitochondrial inner membrane protein; association with mitochondrial ribosomes suggests that copper delivery may occur during translation of Cox1p"
YPR161C	SGV1	SGV1	2469.37	0.0889512	0.0566921	1.56902	0.116643	0.434063	nucleus	"Cyclin (Bur2p)-dependent protein kinase; part of the BUR kinase complex which functions in transcriptional regulation; phosphorylates the carboxy-terminal domain (CTD) of Rpo21p and the C-terminal repeat domain of Spt5p; recruits Spt6p to the CTD at the
YPL121C	MEI5	MEI5	7.77075	0.0889418	0.104695	0.84953	0.395586	0.726592	.	"Meiosis-specific protein involved in meiotic recombination; involved in DMC1-dependent meiotic recombination; forms heterodimer with Sae3p; proposed to be an assembly factor for Dmc1p"
YHR072W-A	NOP10	NOP10	5239.33	0.0888367	0.0619025	1.43511	0.151257	0.485551	nucleolus	"Subunit of box H/ACA snoRNP complex; required for pseudouridylation and processing of pre-18S rRNA"
YKR065C	PAM17	PAM17	2040.41	0.0887308	0.0640538	1.38525	0.165975	0.506693	mitochondrion	"Constituent of the TIM23 complex; proposed alternatively to be a component of the import motor (PAM complex) or to interact with and modulate the core TIM23 (Translocase of the Inner mitochondrial Membrane) complex; protein abundance increases in respons
snR76		snR76	123.549	0.088703	0.139127	0.637568	0.523755	0.805024	.	.
YHR213W		YHR213W	4.4105	0.0886049	0.0874572	1.01312	0.311001	NA	.	"Pseudogenic fragment with similarity to flocculins; YHR213W has a paralog, YAR062W, that arose from a segmental duplication"
YOR275C	RIM20	RIM20	2953.38	0.0885763	0.0477146	1.85638	0.0633998	0.320318	cytoplasm, nucleus	"Protein involved in proteolytic activation of Rim101p; part of response to alkaline pH; PalA/AIP1/Alix family member; interaction with the ESCRT-III subunit Snf7p suggests a relationship between pH response and multivesicular body formation"
YGL130W	CEG1	CEG1	2522.03	0.0885661	0.0566301	1.56394	0.117831	0.436122	cytoplasm, nucleus	"Guanylyltransferase involved in mRNA 5' capping; subunit of the mRNA capping enzyme, which is a heterotetramer composed of two molecules of Ceg1p and a homodimer of Cet1p, the mRNA 5??-triphosphatase subunit; nuclear import of Ceg1p requires interaction
YCR083W	TRX3	TRX3	1092.32	0.0884681	0.0743842	1.18934	0.234306	0.5872	mitochondrion	"Mitochondrial thioredoxin; highly conserved oxidoreductase required to maintain the redox homeostasis of the cell, forms the mitochondrial thioredoxin system with Trr2p, redox state is maintained by both Trr2p and Glr1p"
YJL113W		YJL113W	236.546	0.0883044	0.131192	0.673094	0.500888	0.79277	.	"Retrotransposon TYA Gag and TYB Pol genes; transcribed/translated as one unit; polyprotein is processed to make a nucleocapsid-like protein (Gag), reverse transcriptase (RT), protease (PR), and integrase (IN); similar to retroviral genes"
YNR069C	BSC5	BSC5	555.685	0.0882807	0.0930635	0.948607	0.34282	0.686711	.	"Protein of unknown function; shows homology with N-terminal end of Bul1p; ORF exhibits genomic organization compatible with a translational readthrough-dependent mode of expression; readthrough expression includes YNR068C and the locus for this readthrou
YAR042W	SWH1	SWH1	2855.9	0.0881836	0.0641114	1.37547	0.168985	0.510869	.	"Protein similar to mammalian oxysterol-binding protein; contains ankyrin repeats; localizes to the Golgi and the nucleus-vacuole junction; SWH1 has a paralog, OSH2, that arose from the whole genome duplication"
YGR215W	RSM27	RSM27	1213.93	0.0880956	0.0733416	1.20117	0.229686	0.583633	mitochondrion	Mitochondrial ribosomal protein of the small subunit
YHR025W	THR1	THR1	5547.99	0.0880461	0.0650223	1.35409	0.175707	0.519811	ambiguous	"Homoserine kinase; conserved protein required for threonine biosynthesis; long-lived protein that is preferentially retained in mother cells and forms cytoplasmic filaments; expression is regulated by the GCN4-mediated general amino acid control pathway"
YOR045W	TOM6	TOM6	1775.81	0.0880383	0.0732124	1.20251	0.229168	0.583504	mitochondrion	"Component of the TOM (translocase of outer membrane) complex; responsible for recognition and initial import steps for all mitochondrially directed proteins; promotes assembly and stability of the TOM complex"
snR58		snR58	14.7638	0.0880338	0.12017	0.732577	0.463817	0.775956	.	.
YJL166W	QCR8	QCR8	5716.29	0.0879464	0.0654878	1.34294	0.17929	0.52606	mitochondrion	"Subunit 8 of ubiquinol cytochrome-c reductase (Complex III); Complex III is a component of the mitochondrial inner membrane electron transport chain; oriented facing the intermembrane space; expression is regulated by Abf1p and Cpf1p"
YKL121W	DGR2	DGR2	1375.1	0.0878973	0.0676834	1.29865	0.194063	0.545364	.	"Protein of unknown function; null mutant is resistant to 2-deoxy-D-glucose and displays abnormally elongated buds; DGR2 has a paralog, YMR102C, that arose from the whole genome duplication"
YAL058W	CNE1	CNE1	820.995	0.0878227	0.0867609	1.01224	0.311425	0.65844	ER	"Calnexin; integral membrane ER chaperone involved in folding and quality control of glycoproteins; chaperone activity is inhibited by Mpd1p, with which Cne1p interacts; 24% identical to mammalian calnexin; Ca+ binding not yet shown in yeast"
YER184C	TOG1	TOG1	1455.34	0.0878052	0.076023	1.15498	0.248097	0.598076	.	"Transcriptional activator of oleate genes; regulates genes involved in fatty acid utilization; zinc cluster protein; deletion confers sensitivity to Calcufluor white, and prevents growth on glycerol or lactate as sole carbon source"
YJL093C	TOK1	TOK1	2987.65	0.0877975	0.0570675	1.53848	0.12393	0.44273	.	"Outward-rectifier potassium channel of the plasma membrane; has two pore domains in tandem, each of which forms a functional channel permeable to potassium; carboxy tail functions to prevent inner gate closures; target of K1 toxin"
YJL213W		YJL213W	266.293	0.087695	0.12353	0.709907	0.477762	0.780938	.	"Protein of unknown function that may interact with ribosomes; periodically expressed during the yeast metabolic cycle; phosphorylated in vitro by the mitotic exit network (MEN) kinase complex, Dbf2p/Mob1p"
YLR464W		YLR464W	7.2784	0.0876468	0.104676	0.837315	0.402416	0.729947	.	"Putative protein of unknown function; intron is predicted but not detected experimentally; YLR464W overlaps the verified gene YRF1-4/YLR466W and two dubious ORFs YLR463C and YLR465C"
YGR044C	RME1	RME1	3061.54	0.0876436	0.0647964	1.3526	0.176184	0.520757	cytoplasm, nucleus	"Zinc finger protein involved in control of meiosis; prevents meiosis by repressing IME1 expression and promotes mitosis by activating CLN2 expression; directly repressed by a1-alpha2 regulator; mediates cell type control of sporulation; relocalizes from
YGR076C	MRPL25	MRPL25	1190.12	0.0876193	0.0761226	1.15103	0.24972	0.599665	mitochondrion	"Mitochondrial ribosomal protein of the large subunit; mutation confers increased replicative lifespan"
YPR065W	ROX1	ROX1	1856.94	0.0875461	0.0737573	1.18695	0.235248	0.587799	nucleus	"Heme-dependent repressor of hypoxic genes; mediates aerobic transcriptional repression of hypoxia induced genes such as COX5b and CYC7; repressor function regulated through decreased promoter occupancy in response to oxidative stress; contains an HMG dom
YPR118W	MRI1	MRI1	3555.99	0.0875185	0.0530888	1.64853	0.0992441	0.398842	cytoplasm, nucleus	"5'-methylthioribose-1-phosphate isomerase; catalyzes the isomerization of 5-methylthioribose-1-phosphate to 5-methylthioribulose-1-phosphate in the methionine salvage pathway"
YDR386W	MUS81	MUS81	885.402	0.0873449	0.0815117	1.07156	0.283916	0.633846	.	"Subunit of structure-specific Mms4p-Mus81p endonuclease; cleaves branched DNA; involved in DNA repair, replication fork stability, and joint molecule formation/resolution during meiotic recombination; promotes template switching during break-induced repl
YLL024C	SSA2	SSA2	8332.32	0.0873242	0.0685538	1.2738	0.202733	0.554039	cytoplasm, nucleus	"ATP-binding protein; involved in protein folding and vacuolar import of proteins; member of heat shock protein 70 (HSP70) family; associated with the chaperonin-containing T-complex; present in the cytoplasm, vacuolar membrane and cell wall; 98% identica
YER147C-A		YER147C-A	588.366	0.087298	0.0939052	0.92964	0.352558	0.693356	.	"Dubious open reading frame; unlikely to encode a functional protein, based on available experimental and comparative sequence data; overlaps ORF SPT15/YER148W"
YGL037C	PNC1	PNC1	18144.2	0.0872417	0.0535071	1.63047	0.103002	0.40407	peroxisome	"Nicotinamidase that converts nicotinamide to nicotinic acid; part of the NAD(+) salvage pathway; required for life span extension by calorie restriction; PNC1 expression responds to all known stimuli that extend replicative life span; protein increases i
YKL183C-A		YKL183C-A	72.4915	0.0870439	0.142013	0.61293	0.539923	0.813308	.	"Putative protein of unknown function; identified by fungal homology and RT-PCR"
YCR039C	MATALPHA2	MATALPHA2	1.26448	0.0870225	0.0517661	1.68107	0.0927494	NA	.	"Homeobox-domain protein; with Mcm1p, represses a-specific genes in haploids; acts with A1p to repress transcription of haploid-specific genes in diploids; one of two genes encoded by the MATalpha mating type cassette"
YGL076C	RPL7A	RPL7A	31739.6	0.0869456	0.0609539	1.42642	0.153748	0.488431	cytoplasm	"Ribosomal 60S subunit protein L7A; required for processing of 27SA3 pre-rRNA to 27SB pre-rRNA during assembly of large ribosomal subunit; depletion leads to a turnover of pre-rRNA; contains a conserved C-terminal Nucleic acid Binding Domain (NDB2); binds
YOL083W	ATG34	ATG34	1402.03	0.0868852	0.0655887	1.3247	0.185272	0.534563	.	"Receptor protein involved in selective autophagy during starvation; specifically involved in the transport of cargo protein alpha-mannosidase (Ams1p); Atg19p paralog"
YLR168C	UPS2	UPS2	3691.15	0.0868414	0.0467857	1.85615	0.0634316	0.320318	mitochondrion	"Mitochondrial intermembrane space protein; involved in phospholipid metabolism; has role in regulation of phospholipid metabolism by inhibiting conversion of phosphatidylethanolamine to phosphatidylcholine; null mutant has defects in mitochondrial morpho
YNL326C	PFA3	PFA3	1082.72	0.0868344	0.0896105	0.96902	0.332535	0.676245	vacuole	"Palmitoyltransferase for Vac8p; required for vacuolar membrane fusion; contains an Asp-His-His-Cys-cysteine rich (DHHC-CRD) domain; autoacylates; required for vacuolar integrity under stress conditions"
YPL203W	TPK2	TPK2	3712.86	0.0868165	0.0484666	1.79126	0.073251	0.341448	nucleus	"cAMP-dependent protein kinase catalytic subunit; promotes vegetative growth in response to nutrients via the Ras-cAMP signaling pathway; partially redundant with Tpk1p and Tpk3p; localizes to P-bodies during stationary phase; relocalizes to the cytosol i
YML110C	COQ5	COQ5	5555.26	0.0868053	0.0531393	1.63354	0.102355	0.403378	mitochondrion	"2-hexaprenyl-6-methoxy-1,4-benzoquinone methyltransferase; involved in ubiquinone (Coenzyme Q) biosynthesis; localizes to the matrix face of the mitochondrial inner membrane in a large complex with other ubiquinone biosynthetic enzymes"
YGL141W	HUL5	HUL5	1576.41	0.0866273	0.0655841	1.32086	0.186549	0.535663	cytoplasm, nucleus	"Multiubiquitin chain assembly factor (E4); proteasome processivity factor that elongates polyUb chains on substrates, opposing Ubp6p, a branched polyubiquitin protease; required for retrograde transport of misfolded proteins during ERAD"
YNR028W	CPR8	CPR8	1678.93	0.086611	0.053909	1.60662	0.108139	0.416828	vacuole	"Peptidyl-prolyl cis-trans isomerase (cyclophilin); catalyzes the cis-trans isomerization of peptide bonds N-terminal to proline residues; potential role in the secretory pathway; CPR8 has a paralog, CPR4, that arose from the whole genome duplication"
YDL072C	YET3	YET3	5984.03	0.086594	0.0470891	1.83894	0.0659239	0.324261	ER	"Protein of unknown function; YET3 null mutant decreases the level of secreted invertase; homolog of human BAP31 protein; protein abundance increases in response to DNA replication stress"
YML023C	NSE5	NSE5	1481.67	0.0865739	0.0653233	1.32531	0.185067	0.534555	ambiguous	"Component of the SMC5-SMC6 complex; this complex plays a key role in the removal of X-shaped DNA structures that arise between sister chromatids during DNA replication and repair"
YNL257C	SIP3	SIP3	2915.97	0.0865302	0.0502382	1.7224	0.084997	0.365887	ambiguous	"Transcription cofactor; acts through interaction with DNA-bound Snf1p; C-terminal region has a putative leucine zipper motif; potential Cdc28p substrate; SIP3 has a paralog, YSP1, that arose from the whole genome duplication"
YBL088C	TEL1	TEL1	1651.13	0.0864175	0.0662303	1.3048	0.19196	0.542633	.	"Protein kinase primarily involved in telomere length regulation; contributes to cell cycle checkpoint control in response to DNA damage; acts with Red1p and Mec1p to promote interhomolog recombination by phosphorylation of Hop1; functionally redundant wi
YOL155C	HPF1	HPF1	7526.86	0.0863979	0.124254	0.695336	0.486845	0.785102	.	"Haze-protective mannoprotein; reduces the particle size of aggregated proteins in white wines"
YGL024W		YGL024W	10.1928	0.0861606	0.112937	0.762908	0.445518	0.76344	.	"Dubious open reading frame; unlikely to encode a functional protein, based on available experimental and comparative sequence data; partially/completely overlaps the verified ORF PGD1/YGL025C"
YFR033C	QCR6	QCR6	8103.53	0.0861186	0.0448749	1.91908	0.0549743	0.299789	cytoplasm	"Subunit 6 of the ubiquinol cytochrome-c reductase complex; the complex, also known as the cytochrome bc(1) complex or Complex III, is a component of the mitochondrial inner membrane electron transport chain; highly acidic protein; required for maturation
YLR427W	MAG2	MAG2	3200.2	0.0861004	0.0551668	1.56073	0.118588	0.436949	cytoplasm	"Cytoplasmic protein of unknown function; induced in response to mycotoxin patulin; ubiquitinated protein similar to the human ring finger motif protein RNF10; predicted to be involved in repair of alkylated DNA due to interaction with MAG1"
YDR004W	RAD57	RAD57	2119.12	0.0860418	0.0524959	1.63902	0.101209	0.401209	cytoplasm, nucleus	"Protein that stimulates strand exchange; stimulates strand exchange by stabilizing the binding of Rad51p to single-stranded DNA; involved in the recombinational repair of double-strand breaks in DNA during vegetative growth and meiosis; forms heterodimer
YGR257C	MTM1	MTM1	2520.94	0.0860167	0.0500779	1.71766	0.0858588	0.36836	mitochondrion	"Mitochondrial protein of the mitochondrial carrier family; high affinity pyridoxal 5&#8242;-phosphate transporter; involved in mitochondrial iron homeostasis and in activating mitochondrial Sod2p by facilitating insertion of an essential manganese cofact
YER041W	YEN1	YEN1	1463.38	0.0860002	0.0732085	1.17473	0.240103	0.591787	.	"Holliday junction resolvase; promotes template switching during break-induced replication (BIR), causing non-reciprocal translocations (NRTs); localization is cell-cycle dependent and regulated by Cdc28p phosphorylation; homolog of human GEN1; similar to
tE(UUC)G1		tE(UUC)G1	20.8076	0.085991	0.135748	0.63346	0.526433	0.80653	.	.
YIL033C	BCY1	BCY1	7455.82	0.0859852	0.052803	1.62841	0.103437	0.404556	cytoplasm, nucleus	"Regulatory subunit of the cyclic AMP-dependent protein kinase (PKA); PKA is a component of a signaling pathway that controls a variety of cellular processes, including metabolism, cell cycle, stress response, stationary phase, and sporulation"
YOR291W	YPK9	YPK9	2098.92	0.0859787	0.0665134	1.29265	0.196131	0.546713	ER	"Vacuolar protein with a possible role in sequestering heavy metals; has similarity to the type V P-type ATPase Spf1p; homolog of human ATP13A2 (PARK9), mutations in which are associated with Parkinson disease and Kufor-Rakeb syndrome"
YOL081W	IRA2	IRA2	3137.59	0.0858536	0.0650141	1.32054	0.186655	0.535663	cytoplasm	"GTPase-activating protein; negatively regulates RAS by converting it from the GTP- to the GDP-bound inactive form, required for reducing cAMP levels under nutrient limiting conditions; similar to human neurofibromin; IRA2 has a paralog, IRA1, that arose
tT(AGU)H		tT(AGU)H	5.48968	0.0857701	0.0901548	0.951365	0.341419	NA	.	.
YDL036C	PUS9	PUS9	1027.22	0.0856874	0.0751626	1.14003	0.254275	0.603582	cytoplasm, nucleus	"Mitochondrial tRNA:pseudouridine synthase; catalyzes the formation of pseudouridine at position 32 in mitochondrial tRNAs; contains an N-terminal mitochondrial targeting sequence; PUS9 has a paralog, RIB2, that arose from the whole genome duplication"
YLR195C	NMT1	NMT1	2949.51	0.0856562	0.0535184	1.6005	0.109488	0.418839	cytoplasm	"N-myristoyl transferase; catalyzes the cotranslational, covalent attachment of myristic acid to the N-terminal glycine residue of several proteins involved in cellular growth and signal transduction"
YIL034C	CAP2	CAP2	5206.07	0.08562	0.042895	1.99604	0.0459299	0.275064	actin	"Beta subunit of the capping protein heterodimer (Cap1p and Cap2p); capping protein (CP) binds to the barbed ends of actin filaments preventing further polymerization; localized predominantly to cortical actin patches; protein increases in abundance and r
YIL156W-A		YIL156W-A	5.53967	0.0855688	0.0968144	0.883843	0.376781	NA	.	"Dubious open reading frame; unlikely to encode a functional protein, based on available experimental and comparative sequence data; overlaps ORF COA1/YIL157C"
YHR026W	VMA16	VMA16	7223.79	0.085504	0.0548983	1.5575	0.119352	0.437494	ER, vacuole	"Subunit c'' of the vacuolar ATPase; v-ATPase functions in acidification of the vacuole; one of three proteolipid subunits of the V0 domain"
YGL067W	NPY1	NPY1	1494.08	0.0853917	0.0593534	1.4387	0.150236	0.483621	cytoplasm, nucleus	"NADH diphosphatase (pyrophosphatase); hydrolyzes the pyrophosphate linkage in NADH and related nucleotides; localizes to peroxisomes; nudix hydrolase family member"
YDR001C	NTH1	NTH1	8501.28	0.0853268	0.0411244	2.07484	0.038001	0.247676	cytoplasm	"Neutral trehalase, degrades trehalose; required for thermotolerance and may mediate resistance to other cellular stresses; may be phosphorylated by Cdc28p; inhibited by Dcs1p; NTH1 has a paralog, NTH2, that arose from the whole genome duplication"
YGR180C	RNR4	RNR4	15211.2	0.0852089	0.0425021	2.00482	0.0449825	0.272444	cytoplasm, nucleus	"Ribonucleotide-diphosphate reductase (RNR) small subunit; the RNR complex catalyzes the rate-limiting step in dNTP synthesis and is regulated by DNA replication and DNA damage checkpoint pathways via localization of the small subunits; relocalizes from n
YPR067W	ISA2	ISA2	1467.52	0.0851445	0.061972	1.37392	0.169467	0.510968	mitochondrion	"Protein required for maturation of mitochondrial [4Fe-4S] proteins; functions in a complex with Isa1p and possibly Iba57p; localizes to the mitochondrial intermembrane space, overexpression of ISA2 suppresses grx5 mutations"
YMR145C	NDE1	NDE1	24269.9	0.085107	0.0414791	2.05181	0.0401885	0.255108	mitochondrion	"Mitochondrial external NADH dehydrogenase; type II NAD(P)H:quinone oxidoreductase that catalyzes the oxidation of cytosolic NADH; Nde1p and Nde2p provide cytosolic NADH to the mitochondrial respiratory chain; NDE1 has a paralog, NDE2, that arose from the
YKL122C	SRP21	SRP21	1547.75	0.0850961	0.0708051	1.20184	0.229427	0.583504	ER	"Subunit of the signal recognition particle (SRP); SRP functions in protein targeting to the endoplasmic reticulum membrane; not found in mammalian SRP; forms a pre-SRP structure in the nucleolus that is translocated to the cytoplasm"
YOR187W	TUF1	TUF1	12241.3	0.0850771	0.0446029	1.90743	0.0564645	0.304069	mitochondrion	"Mitochondrial translation elongation factor Tu; comprises both GTPase and guanine nucleotide exchange factor activities, while these activities are found in separate proteins in S. pombe and humans"
YJR085C		YJR085C	4194.49	0.0849701	0.0550362	1.5439	0.122614	0.440914	ambiguous	"Protein of unknown function; GFP-fusion protein is induced in response to the DNA-damaging agent MMS; the authentic, non-tagged protein is detected in highly purified mitochondria in high-throughput studies; protein abundance increases in response to DNA
YPR011C		YPR011C	1905.87	0.0849161	0.0541446	1.56832	0.116806	0.434063	mitochondrion	"Mitochondrial transporter; major substrates are adenosine 5'-phosphosulfate (APS) and 3'-phospho-adenosine 5'-phosphosulfate (PAPS); member of the mitochondrial carrier family; the authentic, non-tagged protein is detected in highly purified mitochondria
YMR211W	DML1	DML1	2255.93	0.0848002	0.0536096	1.58181	0.113693	0.426948	.	"Essential protein involved in mtDNA inheritance; may also function in the partitioning of the mitochondrial organelle or in the segregation of chromosomes, exhibits regions similar to members of a GTPase family"
YOL008W	COQ10	COQ10	971.497	0.0847321	0.0760009	1.11488	0.264901	0.613261	.	"Coenzyme Q (ubiquinone) binding protein; functions in the delivery of Q<sub>6</sub> to its proper location for electron transport during respiration; START domain protein with homologs in bacteria and eukaryotes"
YGL248W	PDE1	PDE1	3953.48	0.0846519	0.055357	1.5292	0.126215	0.446398	.	"Low-affinity cyclic AMP phosphodiesterase; controls glucose and intracellular acidification-induced cAMP signaling, target of the cAMP-protein kinase A (PKA) pathway; glucose induces transcription and inhibits translation"
YJR158W	HXT16	HXT16	65.9643	0.0845458	0.144094	0.586743	0.557377	0.823459	.	"Protein of unknown function with similarity to hexose transporters; expression is repressed by high levels of glucose"
tS(CGA)C		tS(CGA)C	13.7275	0.0845423	0.120306	0.702728	0.482225	0.781651	.	.
YDL234C	GYP7	GYP7	7826.52	0.084454	0.0681618	1.23902	0.215337	0.563513	cytoplasm	"GTPase-activating protein for yeast Rab family members; members include Ypt7p (most effective), Ypt1p, Ypt31p, and Ypt32p (in vitro); involved in vesicle mediated protein trafficking"
YOR020W-A		YOR020W-A	1838.61	0.0844429	0.0713038	1.18427	0.236307	0.588098	.	"Putative protein of unknown function; conserved in A. gossypii; the authentic, non-tagged protein is detected in highly purified mitochondria in high-throughput studies"
YFR044C	DUG1	DUG1	6520.24	0.0843663	0.0437752	1.92726	0.0539468	0.297009	cytoplasm, mitochondrion	"Cys-Gly metallo-di-peptidase; forms a complex with Dug2p and Dug3p to degrade glutathione (GSH) and other peptides containing a gamma-glu-X bond in an alternative pathway to GSH degradation by gamma-glutamyl transpeptidase (Ecm38p)"
tA(AGC)D		tA(AGC)D	2.1534	0.0843373	0.0634386	1.32943	0.183705	NA	.	.
YOR064C	YNG1	YNG1	1466.25	0.0842925	0.0633032	1.33157	0.183002	0.530473	nucleus	"Subunit of the NuA3 histone acetyltransferase complex; this complex acetylates histone H3; contains PHD finger domain that interacts with methylated histone H3, has similarity to the human tumor suppressor ING1"
YKL066W		YKL066W	229.998	0.0842526	0.126083	0.668231	0.503986	0.793658	.	"Dubious open reading frame; unlikely to encode a functional protein, based on available experimental and comparative sequence data; not conserved in closely related Saccharomyces species; partially overlaps the verified gene YNK1"
YER087W	AIM10	AIM10	727.361	0.0842321	0.0724649	1.16238	0.24508	0.595883	.	"Protein with similarity to tRNA synthetases; non-tagged protein is detected in purified mitochondria; null mutant is viable and displays elevated frequency of mitochondrial genome loss"
YPL177C	CUP9	CUP9	3194.67	0.0842089	0.0553263	1.52204	0.127999	0.448375	cytoplasm, nucleus	"Homeodomain-containing transcriptional repressor; regulates expression of PTR2, which encodes a major peptide transporter; imported peptides activate ubiquitin-dependent proteolysis, resulting in degradation of Cup9p and de-repression of PTR2 transcripti
YBR070C	ALG14	ALG14	1000.45	0.0841869	0.0754847	1.11528	0.264729	0.613261	ambiguous	"Component of UDP-GlcNAc transferase; required for the second step of dolichyl-linked oligosaccharide synthesis; anchors the catalytic subunit Alg13p to the ER membrane; similar to bacterial and human glycosyltransferases"
YPL100W	ATG21	ATG21	2243.43	0.0841703	0.0587862	1.4318	0.1522	0.48623	ambiguous, endosome	"Phosphoinositide binding protein; required for vesicle formation in the cytoplasm-to-vacuole targeting (Cvt) pathway; binds both phosphatidylinositol (3,5)-bisphosphate and phosphatidylinositol 3-phosphate; WD-40 repeat protein"
YCL051W	LRE1	LRE1	2037.25	0.0841279	0.0560236	1.50165	0.133187	0.459394	.	"Protein involved in control of cell wall structure and stress response; direct inhibitor of the nuclear Dbf2 related (NDR) kinase Cbk1p-Mob2p; overproduction confers resistance to cell-wall degrading enzymes; exhibits genetic interactions with genes invo
YKL085W	MDH1	MDH1	16134.6	0.0840606	0.0584969	1.43701	0.150715	0.484353	mitochondrion	"Mitochondrial malate dehydrogenase; catalyzes interconversion of malate and oxaloacetate; involved in the tricarboxylic acid (TCA) cycle; phosphorylated"
YEL011W	GLC3	GLC3	20340.9	0.0840521	0.0680877	1.23447	0.217029	0.565403	cytoplasm, nucleus, punctate composite	"Glycogen branching enzyme, involved in glycogen accumulation; green fluorescent protein (GFP)-fusion protein localizes to the cytoplasm in a punctate pattern; relocalizes from nucleus to cytoplasmic foci upon DNA replication stress"
YDL040C	NAT1	NAT1	5978.1	0.0840309	0.0437036	1.92275	0.0545119	0.298518	cytoplasm	"Subunit of protein N-terminal acetyltransferase NatA; NatA is comprised of Nat1p, Ard1p, and Nat5p; N-terminally acetylates many proteins, which influences multiple processes such as the cell cycle, heat-shock resistance, mating, sporulation, and telomer
YLR241W		YLR241W	4181.24	0.0839917	0.0484146	1.73484	0.0827689	0.362134	.	"Putative protein of unknown function; may be involved in detoxification"
YOR022C		YOR022C	1018.25	0.0839301	0.0741695	1.1316	0.257803	0.608288	mitochondrion	"Putative carboxylic ester hydrolase; similar to bovine phospholipase A1; the authentic, non-tagged protein is detected in highly purified mitochondria in high-throughput studies"
YEL020C		YEL020C	1212.55	0.0838378	0.0633881	1.32261	0.185965	0.534939	cytoplasm	"Protein of unknown function with low sequence identity to Pdc1p; mRNA identified as translated by ribosome profiling data"
YKL096C-B		YKL096C-B	41768.1	0.0838039	0.0735886	1.13882	0.25478	0.603694	.	"Putative protein of unknown function; identified by gene-trapping, microarray-based expression analysis, and genome-wide homology searching"
YBL046W	PSY4	PSY4	1715.13	0.0837357	0.0596601	1.40355	0.160454	0.498857	nucleus	"Regulatory subunit of protein phosphatase PP4; presence of Psy4p in the PP4 complex (along with catalytic subunit Pph3p and Psy2p) is required for dephosphorylation of the histone variant H2AX, but not for dephosphorylation of Rad53p, during recovery fro
YAL034C	FUN19	FUN19	1947.42	0.0837043	0.0571355	1.46502	0.142917	0.475944	.	"Non-essential protein of unknown function; expression induced in response to heat stress; FUN19 has a paralog, YOR338W, that arose from the whole genome duplication"
YLR008C	PAM18	PAM18	1732.54	0.0836957	0.0632244	1.32379	0.185573	0.534939	.	"Subunit of the import motor (PAM complex); the PAM complex is a component of the Translocase of the Inner Mitochondrial membrane (TIM23 complex); essential J-protein cochaperone that stimulates Ssc1p ATPase activity to drive import; inhibited by Pam16p"
YBR119W	MUD1	MUD1	1551.95	0.0835776	0.0657981	1.27021	0.204008	0.555703	nucleus	"U1 snRNP A protein; homolog of human U1-A; involved in nuclear mRNA splicing"
YKL027W	TCD2	TCD2	2257.66	0.0835655	0.0481841	1.73429	0.0828658	0.362305	mitochondrion	"tRNA threonylcarbamoyladenosine dehydratase; required for the ct6A tRNA base modification, where an adenosine at position 37 is modified to form a cyclized active ester with an oxazolone ring; localized to the mitochondrial outer membrane; TCD2 has a par
YMR069W	NAT4	NAT4	88.2953	0.0834572	0.1419	0.588139	0.556439	0.823459	cytoplasm, nucleus	"N alpha-acetyl-transferase; involved in acetylation of the N-terminal residues of histones H4 and H2A"
YER163C	GCG1	GCG1	1750.3	0.0833626	0.0631456	1.32016	0.18678	0.535782	cytoplasm, nucleus	"Gamma-glutamyl cyclotransferase; cleaves the gamma-glutamyl bond of glutathione to yield 5-oxoproline and a Cys-Gly dipeptide; similar to mammalian pro-apoptotic protein ChaC1; expression of mouse ChaC1 in yeast increases apoptosis; green fluorescent pro
YHL020C	OPI1	OPI1	6941.45	0.0833622	0.0425163	1.96071	0.0499128	0.28738	nuclear periphery	"Transcriptional regulator of a variety of genes; phosphorylation by protein kinase A stimulates Opi1p function in negative regulation of phospholipid biosynthetic genes; involved in telomere maintenance; null exhibits disrupted mitochondrial metabolism a
YHR021C	RPS27B	RPS27B	15951.6	0.0833083	0.0716079	1.1634	0.244669	0.595883	cytoplasm	"Protein component of the small (40S) ribosomal subunit; homologous to mammalian ribosomal protein S27, no bacterial homolog; RPS27B has a paralog, RPS27A, that arose from the whole genome duplication"
YDL149W	ATG9	ATG9	960.651	0.0833041	0.0748414	1.11307	0.265677	0.613261	.	"Transmembrane protein involved in forming Cvt and autophagic vesicles; cycles between the phagophore assembly site (PAS) and other cytosolic punctate structures, not found in autophagosomes; may be involved in membrane delivery to the PAS"
YPR091C	NVJ2	NVJ2	3688.04	0.0832864	0.0460896	1.80705	0.070754	0.335634	ER	"Lipid-binding ER protein, enriched at nucleus-vacuolar junctions (NVJ); may be involved in sterol metabolism or signaling at the NVJ; contains a synaptotagmin-like-mitochondrial-lipid binding protein (SMP) domain; binds phosphatidylinositols and other li
YLR059C	REX2	REX2	2059.87	0.0832575	0.0546603	1.52318	0.127714	0.448375	mitochondrion, nucleus	"3'-5' RNA exonuclease; involved in 3'-end processing of U4 and U5 snRNAs, 5S and 5.8S rRNAs, and RNase P and RNase MRP RNA; localized to mitochondria and null suppresses escape of mtDNA to nucleus in yme1 yme2 mutants; RNase D exonuclease"
YDL068W		YDL068W	15.7999	0.0831321	0.126007	0.659742	0.509419	0.798684	.	"Dubious open reading frame; unlikely to encode a functional protein, based on available experimental and comparative sequence data"
YKR005C		YKR005C	624.429	0.083035	0.0853063	0.973374	0.330367	0.675142	.	Putative protein of unknown function
YOR019W		YOR019W	1783.9	0.0830329	0.0732373	1.13375	0.256899	0.607183	.	"Protein of unknown function; may interact with ribosomes, based on co-purification experiments; YOR019W has a paralog, JIP4, that arose from the whole genome duplication"
YBR093C	PHO5	PHO5	44178.6	0.0829785	0.0590956	1.40414	0.160277	0.498857	vacuole	"Repressible acid phosphatase; 1 of 3 repressible acid phosphatases that also mediates extracellular nucleotide-derived phosphate hydrolysis; secretory pathway derived cell surface glycoprotein; induced by phosphate starvation and coordinately regulated b
YJR135W-A	TIM8	TIM8	1269.84	0.0829123	0.0719995	1.15157	0.249499	0.599665	.	"Mitochondrial intermembrane space protein; forms a complex with Tim13p that delivers a subset of hydrophobic proteins to the TIM22 complex for inner membrane insertion; homolog of human TIMM8A, implicated in Mohr-Tranebjaerg syndrome"
YNL265C	IST1	IST1	1034.02	0.0829102	0.0638116	1.2993	0.193842	0.545069	endosome	"Protein with positive role in the multivesicular body sorting pathway; functions and forms a complex with Did2p; recruitment to endosomes is mediated by the Vps2p-Vps24p subcomplex of ESCRT-III; also interacts with Vps4p"
YNL059C	ARP5	ARP5	3722.57	0.0828608	0.0457575	1.81087	0.0701614	0.335082	cytoplasm, nucleus	"Nuclear actin-related protein involved in chromatin remodeling; component of chromatin-remodeling enzyme complexes; promotes nucleosome shifts in the 3 prime direction"
YLR245C	CDD1	CDD1	558.848	0.0827298	0.0867033	0.954172	0.339997	0.684463	cytoplasm, nucleus	"Cytidine deaminase; catalyzes the modification of cytidine to uridine in vitro but native RNA substrates have not been identified, localizes to both the nucleus and cytoplasm"
YMR004W	MVP1	MVP1	2710.92	0.0827161	0.0463692	1.78386	0.0744466	0.34254	endosome	"Protein required for sorting proteins to the vacuole; Mvp1p and Vps1p act in concert to promote membrane traffic to the vacuole; participates in transcription initiation and/or early elongation of specific genes; interacts with ""foot domain"" of RNA pol
YBR173C	UMP1	UMP1	2991.66	0.0827141	0.0568593	1.45472	0.145748	0.479976	cytoplasm, nucleus	"Chaperone required for correct maturation of the 20S proteasome; short-lived chaperone; may inhibit premature dimerization of proteasome half-mers; degraded by proteasome upon completion of its assembly"
YPR202W		YPR202W	37.4253	0.0825885	0.141132	0.585187	0.558422	0.824142	.	"Putative protein of unknown function; similar to telomere-encoded helicases; down-regulated at low calcium levels; YPR202W is not an essential gene; transcript is predicted to be spliced but there is no evidence that it is spliced in vivo"
YLR050C		YLR050C	1157.29	0.0825321	0.0687577	1.20033	0.23001	0.583808	ER	"Putative protein of unknown function; green fluorescent protein (GFP)-fusion protein localizes to the endoplasmic reticulum; YLR050C is not an essential gene"
YCL005W-A	VMA9	VMA9	437.968	0.082418	0.0955217	0.862819	0.388237	0.721574	.	"Vacuolar H+ ATPase subunit e of the V-ATPase V0 subcomplex; essential for vacuolar acidification; interacts with the V-ATPase assembly factor Vma21p in the ER; involved in V0 biogenesis"
YNL233W	BNI4	BNI4	1656.16	0.0823577	0.0711322	1.15781	0.246941	0.596756	bud neck, cell periphery, cytoplasm	"Targeting subunit for Glc7p protein phosphatase; localized to the bud neck, required for localization of chitin synthase III to the bud neck via interaction with the chitin synthase III regulatory subunit Skt5p"
YLR152C		YLR152C	2080.07	0.082346	0.0571887	1.4399	0.149895	0.483597	.	"Putative protein of unknown function; YLR152C is not an essential gene"
YHR214W-A		YHR214W-A	90.6541	0.0823366	0.141744	0.580884	0.561318	0.826227	.	"Dubious open reading frame; induced by zinc deficiency; YHR214W-A has a paralog, YAR068W, that arose from a segmental duplication"
YKR066C	CCP1	CCP1	3476.18	0.0823129	0.0568917	1.44683	0.147943	0.483397	mitochondrion	"Mitochondrial cytochrome-c peroxidase; degrades reactive oxygen species in mitochondria, involved in the response to oxidative stress"
tI(AAU)I1		tI(AAU)I1	1.23944	0.0822521	0.0481238	1.70918	0.0874181	NA	.	.
YMR285C	NGL2	NGL2	1828.51	0.0822341	0.0569422	1.44417	0.148692	0.483597	cytoplasm	"Protein involved in 5.8S rRNA processing; Ccr4p-like RNase required for correct 3'-end formation of 5.8S rRNA at site E; similar to Ngl1p; NGL2 has a paralog, NGL3, that arose from the whole genome duplication"
YMR311C	GLC8	GLC8	6059.03	0.0822017	0.0468055	1.75624	0.0790474	0.355049	cytoplasm, nucleus	"Regulatory subunit of protein phosphatase 1 (Glc7p); involved in glycogen metabolism and chromosome segregation; proposed to regulate Glc7p activity via conformational alteration; ortholog of the mammalian protein phosphatase inhibitor 2; protein abundan
YDR239C		YDR239C	1464.17	0.0822009	0.0638206	1.288	0.197747	0.548119	cytoplasm	"Protein of unknown function; may interact with ribosomes, based on co-purification experiments"
YOR230W	WTM1	WTM1	15059.2	0.0821723	0.0434917	1.88938	0.0588411	0.309858	nucleus	"Transcriptional modulator; involved in regulation of meiosis, silencing, and expression of RNR genes; required for nuclear localization of the ribonucleotide reductase small subunit Rnr2p and Rnr4p; contains WD repeats"
YNR043W	MVD1	MVD1	4721.89	0.082158	0.0587088	1.39942	0.161688	0.49955	cytoplasm	"Mevalonate pyrophosphate decarboxylase; essential enzyme involved in the biosynthesis of isoprenoids and sterols, including ergosterol; acts as a homodimer"
YDR039C	ENA2	ENA2	592.909	0.0821084	0.143363	0.57273	0.566827	0.829046	cell periphery	"P-type ATPase sodium pump; involved in Na+ efflux to allow salt tolerance; likely not involved in Li+ efflux"
YOL135C	MED7	MED7	820.577	0.0820555	0.0789395	1.03947	0.298584	0.649252	nucleus	"Subunit of the RNA polymerase II mediator complex; associates with core polymerase subunits to form the RNA polymerase II holoenzyme; essential for transcriptional regulation"
YMR220W	ERG8	ERG8	3676.57	0.0819976	0.0499909	1.64025	0.100953	0.401176	cytoplasm, nucleus	"Phosphomevalonate kinase; an essential cytosolic enzyme that acts in the biosynthesis of isoprenoids and sterols, including ergosterol, from mevalonate"
YAR008W	SEN34	SEN34	811.615	0.0819255	0.0810809	1.01042	0.312296	0.658686	.	"Subunit of the tRNA splicing endonuclease; tRNA splicing endonuclease is composed of Sen2p, Sen15p, Sen34p, and Sen54p; Sen34p contains the active site for tRNA 3' splice site cleavage and has similarity to Sen2p and to Archaeal tRNA splicing endonucleas
YOR087W	YVC1	YVC1	2195.07	0.0817076	0.0525079	1.5561	0.119684	0.437494	cytoplasm, ER	"Vacuolar cation channel; mediates release of Ca(2+) from the vacuole in response to hyperosmotic shock"
YBL025W	RRN10	RRN10	555.998	0.0816465	0.0865479	0.943368	0.345493	0.687982	nucleolus	"Protein involved in promoting high level transcription of rDNA; subunit of UAF (upstream activation factor) for RNA polymerase I"
YFL067W		YFL067W	123.102	0.081642	0.125548	0.650288	0.515506	0.799436	.	"Protein of unknown function; down-regulated at low calcium levels"
YLR172C	DPH5	DPH5	5322.76	0.0815842	0.0503997	1.61874	0.105502	0.408878	cytoplasm	"Methyltransferase required for synthesis of diphthamide; diphthamide is a modified histidine residue of translation elongation factor 2 (Eft1p or Eft2p); not essential for viability; GFP-Dph5p fusion protein localizes to the cytoplasm"
YJR017C	ESS1	ESS1	1034.29	0.0814485	0.0699909	1.1637	0.244545	0.595883	cytoplasm, nucleus	"Peptidylprolyl-cis/trans-isomerase (PPIase); specific for phosphorylated serine and threonine residues N-terminal to proline; regulates phosphorylation of the RNAP II large subunit (Rpo21p) C-terminal domain (CTD); associates with phospho-Ser5 form of RN
YJL119C		YJL119C	11.9005	0.0813609	0.114554	0.710239	0.477556	0.780938	.	"Dubious open reading frame; unlikely to encode a functional protein, based on available experimental and comparative sequence data"
YML133C		YML133C	75.6497	0.081358	0.144074	0.564698	0.572279	0.832902	.	"Putative Y' element ATP-dependent helicase; the authentic, non-tagged protein is detected in highly purified mitochondria in high-throughput studies; YML133C contains an intron"
YGR181W	TIM13	TIM13	1300.95	0.0813176	0.0612825	1.32693	0.184532	0.533621	.	"Mitochondrial intermembrane space protein; forms a complex with Tim8p that delivers a subset of hydrophobic proteins to the TIM22 complex for insertion into the inner membrane"
YKL192C	ACP1	ACP1	5683.59	0.0812919	0.0471699	1.72338	0.0848192	0.365862	mitochondrion	"Mitochondrial matrix acyl carrier protein; involved in biosynthesis of octanoate, which is a precursor to lipoic acid; activated by phosphopantetheinylation catalyzed by Ppt2p"
YLR229C	CDC42	CDC42	2468.14	0.0811987	0.0470558	1.72558	0.0844228	0.365715	.	"Small rho-like GTPase; essential for establishment and maintenance of cell polarity; plays a role late in cell fusion via activation of key cell fusion regulator Fus2p; mutants have defects in the organization of actin and septins"
YDL082W	RPL13A	RPL13A	16163.9	0.0811206	0.0644984	1.25771	0.208495	0.558918	cytoplasm	"Ribosomal 60S subunit protein L13A; not essential for viability; homologous to mammalian ribosomal protein L13, no bacterial homolog; RPL13A has a paralog, RPL13B, that arose from the whole genome duplication"
YGR107W		YGR107W	62.7445	0.0811029	0.143004	0.567138	0.57062	0.83211	.	"Dubious open reading frame; unlikely to encode a functional protein, based on available experimental and comparative sequence data"
YOR358W	HAP5	HAP5	1021.01	0.0810935	0.0689432	1.17624	0.2395	0.591507	cytoplasm, nucleus	"Subunit of the Hap2p/3p/4p/5p CCAAT-binding complex; complex is heme-activated and glucose repressed; complex is a transcriptional activator and global regulator of respiratory gene expression; required for assembly and DNA binding activity of the comple
YHR028C	DAP2	DAP2	6036.49	0.0810726	0.0419281	1.93361	0.0531613	0.295262	.	"Dipeptidyl aminopeptidase; synthesized as a glycosylated precursor; localizes to the vacuolar membrane; similar to Ste13p"
YLR185W	RPL37A	RPL37A	10246.4	0.081067	0.0559956	1.44774	0.14769	0.483259	cytoplasm	"Ribosomal 60S subunit protein L37A; homologous to mammalian ribosomal protein L37, no bacterial homolog; RPL37A has a paralog, RPL37B, that arose from the whole genome duplication"
YLR106C	MDN1	MDN1	5495.96	0.0810397	0.069801	1.16101	0.245638	0.596421	cytoplasm, nucleus	"Huge dynein-related AAA-type ATPase (midasin); forms extended pre-60S particle with the Rix1 complex (Rix1p-Ipi1p-Ipi3p); acts in removal of ribosomal biogenesis factors at successive steps of pre-60S assembly and export from nucleus"
YJL145W	SFH5	SFH5	2668.31	0.0810382	0.049209	1.64682	0.0995957	0.39909	cytoplasm	"Non-classical phosphatidylinositol transfer protein (PITP); exhibits PI- but not PC-transfer activity; localizes to the peripheral endoplasmic reticulum, cytosol and microsomes; similar to Sec14p; partially relocalizes to the plasma membrane upon DNA rep
YAR023C		YAR023C	328.527	0.0809677	0.106417	0.760853	0.446745	0.764566	.	"Putative integral membrane protein; member of DUP240 gene family"
YFR037C	RSC8	RSC8	4549.72	0.0809671	0.0475459	1.70292	0.0885823	0.37404	nucleus	"Component of the RSC chromatin remodeling complex; essential for viability and mitotic growth; homolog of SWI/SNF subunit Swi3p, but unlike Swi3p, does not activate transcription of reporters"
YIL095W	PRK1	PRK1	1974.25	0.0808994	0.0651713	1.24134	0.214482	0.563014	actin	"Protein serine/threonine kinase; regulates the organization and function of the actin cytoskeleton and reduces endocytic ability of cell through the phosphorylation of the Pan1p-Sla1p-End3p protein complex; PRK1 has a paralog, ARK1, that arose from the w
YBR031W	RPL4A	RPL4A	38292.5	0.0808478	0.0555086	1.45649	0.145256	0.479976	cytoplasm	"Ribosomal 60S subunit protein L4A; N-terminally acetylated; homologous to mammalian ribosomal protein L4 and bacterial L4; RPL4A has a paralog, RPL4B, that arose from the whole genome duplication"
YHR193C-A		YHR193C-A	0.550479	0.0807244	0.0343562	2.34963	0.018792	NA	.	"Dubious open reading frame; unlikely to encode a functional protein, based on available experimental and comparative sequence data; completely overlaps verified ORF MDM31/YHR194W"
YJL036W	SNX4	SNX4	2788.88	0.0806508	0.0600148	1.34385	0.178997	0.525681	endosome	"Sorting nexin; involved in retrieval of late-Golgi SNAREs from post-Golgi endosomes to the trans-Golgi network and in cytoplasm to vacuole transport; contains a PX phosphoinositide-binding domain; forms complexes with Snx41p and with Atg20p"
YOR253W	NAT5	NAT5	1471.32	0.0805987	0.074495	1.08193	0.279282	0.62935	cytoplasm	"Subunit of protein N-terminal acetyltransferase NatA; NatA is comprised of Nat1p, Ard1p, and Nat5p; N-terminally acetylates many proteins, which influences multiple processes such as the cell cycle, heat-shock resistance, mating, sporulation, and telomer
YML127W	RSC9	RSC9	3421.51	0.080554	0.0645143	1.24862	0.211803	0.561598	nucleus	"Component of the RSC chromatin remodeling complex; DNA-binding protein involved in the synthesis of rRNA and in transcriptional repression and activation of genes regulated by the Target of Rapamycin (TOR) pathway"
tD(GUC)D		tD(GUC)D	0.887156	0.0804859	0.0427081	1.88456	0.0594897	NA	.	.
YNL069C	RPL16B	RPL16B	31226.4	0.0804349	0.0513449	1.56656	0.117217	0.434836	.	"Ribosomal 60S subunit protein L16B; N-terminally acetylated, binds 5.8 S rRNA; transcriptionally regulated by Rap1p; homologous to mammalian ribosomal protein L13A and bacterial L13; RPL16B has a paralog, RPL16A, that arose from the whole genome duplicat
YDR328C	SKP1	SKP1	3308.47	0.0803621	0.0488733	1.6443	0.100115	0.399498	cytoplasm, nucleus	"Evolutionarily conserved kinetochore protein; part of multiple protein complexes, including the SCF ubiquitin ligase complex, the CBF3 complex that binds centromeric DNA, and the RAVE complex that regulates assembly of the V-ATPase; protein abundance inc
YJL068C		YJL068C	3820.36	0.080337	0.0527943	1.5217	0.128085	0.448375	cytoplasm	"Esterase that can function as an S-formylglutathione hydrolase; non-essential intracellular esterase; may be involved in the detoxification of formaldehyde, which can be metabolized to S-formylglutathione; similar to human esterase D"
YJR082C	EAF6	EAF6	1122.6	0.08028	0.0632932	1.26838	0.204661	0.555796	nucleus	"Subunit of the NuA4 acetyltransferase complex; this complex acetylates histone H4 and NuA3 acetyltransferase complex that acetylates histone H3"
YER050C	RSM18	RSM18	1964.06	0.0802377	0.0589845	1.36032	0.173729	0.515823	.	"Mitochondrial ribosomal protein of the small subunit; has similarity to E. coli S18 ribosomal protein"
YBL068W	PRS4	PRS4	2489.1	0.0802231	0.0582313	1.37766	0.168307	0.510869	cytoplasm	"5-phospho-ribosyl-1(alpha)-pyrophosphate synthetase, synthesizes PRPP; which is required for nucleotide, histidine, and tryptophan biosynthesis; one of five related enzymes, which are active as heteromultimeric complexes; PRS4 has a paralog, PRS2, that a
[truncated: 5,580 more rows]
