# Supplementary material for: Hyperoxidation of mitochondrial peroxiredoxin limits H2O2‐induced cell death in yeast
Source: EMBO J. 2019 Aug 7;38(18):e101552. doi: 10.15252/embj.2019101552 (PMC6745495; doi:10.15252/embj.2019101552)
Supplement: Supplementary file 3 — Source Data for Appendix [file EMBJ-38-e101552-s005.zip]

Archive with 7 entries (6 files):
- Figure_S4_Source_Data.pdf
- Figure_S5_Source_Data.pdf
- Figure_S6_Source_Data.pdf
- __MACOSX/
- __MACOSX/._Figure_S4_Source_Data.pdf
- __MACOSX/._Figure_S5_Source_Data.pdf
- __MACOSX/._Figure_S6_Source_Data.pdf
